# Supplementary material for: ﻿A new rainfrog of the genus Pristimantis (Anura, Brachycephaloidea) from central and eastern Panama
Source: Zookeys. 2022 Jan 10;1081:1–34. doi: 10.3897/zookeys.1081.63009 (PMC8763812; doi:10.3897/zookeys.1081.63009)
Supplement: XML Treatment for Pristimantis gretathunbergae [file zookeys.1081.63009-treatment1.xml]

<!DOCTYPE tp:taxon-treatment
  PUBLIC "-//TaxonX//DTD Taxonomic Treatment Publishing DTD v0 20100105//EN" "tax-treatment-NSO.dtd">
<tp:taxon-treatment xmlns:tp="http://www.plazi.org/taxpub"><tp:treatment-meta><kwd-group><label>Taxon classification</label><kwd>
              <named-content content-type="kingdom">Animalia</named-content>
            </kwd><kwd>
              <named-content content-type="order">Anura</named-content>
            </kwd><kwd>
              <named-content content-type="family">Craugastoridae</named-content>
            </kwd></kwd-group><mixed-citation publication-type="journal"><person-group><name><surname>Mebert</surname><given-names>Konrad</given-names></name><name><surname>González-Pinzón</surname><given-names>Macario</given-names></name><name><surname>Miranda</surname><given-names>Madian</given-names></name><name><surname>Griffith</surname><given-names>Edgardo</given-names></name><name><surname>Vesely</surname><given-names>Milan</given-names></name><name><surname>Schmid</surname><given-names>P. Lennart</given-names></name><name><surname>Batista</surname><given-names>Abel</given-names></name></person-group><article-title>﻿A new rainfrog of the genus <italic><tp:taxon-name><tp:taxon-name-part taxon-name-part-type="genus" reg="Pristimantis">Pristimantis</tp:taxon-name-part></tp:taxon-name></italic> (<tp:taxon-name><tp:taxon-name-part taxon-name-part-type="order">Anura</tp:taxon-name-part></tp:taxon-name>, <tp:taxon-name><tp:taxon-name-part taxon-name-part-type="superfamily">Brachycephaloidea</tp:taxon-name-part></tp:taxon-name>) from central and eastern Panama</article-title><source>Zookeys</source><day>10</day><month>01</month><year>2022</year><volume>1081</volume><fpage>1</fpage><lpage>34</lpage><pub-id pub-id-type="doi">10.3897/zookeys.1081.63009</pub-id></mixed-citation></tp:treatment-meta><tp:nomenclature><label>﻿</label><tp:taxon-name>
            <object-id xmlns:xlink="http://www.w3.org/1999/xlink" content-type="arpha" xlink:type="simple">D3216F85-C44D-5CB1-BF4B-59985626654C</object-id>
            <tp:taxon-name-part taxon-name-part-type="genus" reg="Pristimantis">Pristimantis</tp:taxon-name-part>
            <tp:taxon-name-part taxon-name-part-type="species" reg="gretathunbergae">gretathunbergae</tp:taxon-name-part>
            <object-id xmlns:xlink="http://www.w3.org/1999/xlink" content-type="zoobank" xlink:type="simple">http://zoobank.org/F9121E09-EA7C-4B9A-9ABA-7F65A82CAC2A</object-id>
          </tp:taxon-name><tp:taxon-status xmlns:xlink="http://www.w3.org/1999/xlink" xlink:type="simple">sp. nov.</tp:taxon-status></tp:nomenclature><tp:treatment-sec sec-type="Holotype" id="SECID0ECEAI"><title>Holotype.</title><p><abbrev xmlns:xlink="http://www.w3.org/1999/xlink" xlink:title="Museo Herpetológico de Chiriquí" id="ABBRID0EIEAI" xlink:type="simple">MHCH</abbrev> 3082 (original field number AB 1059), an adult male (Figs <xref ref-type="fig" rid="F4">4A</xref>, <xref ref-type="fig" rid="F5">5</xref>) collected by Abel Batista &amp; Konrad Mebert on the top of Cerro Chucantí (<named-content xmlns:xlink="http://www.w3.org/1999/xlink" content-type="dwc:verbatimCoordinates" xlink:type="simple"><named-content content-type="geo-json" specific-use="{&#34;type&#34;:&#34;Point&#34;,&#34;coordinates&#34;:[-78.459500,8.804621]}" id="NCID0EXEAI" xlink:type="simple">8.804621°N, -78.45950°W</named-content></named-content>; near 1439 m a.s.l.), Maje Mountains, Río Congo Arriba, Distrito de Chepigana, Darién, Panama, on 03 December 2012 at 18:21 hrs.</p><fig id="F4" position="float" orientation="portrait"><object-id xmlns:xlink="http://www.w3.org/1999/xlink" content-type="doi" xlink:type="simple">10.3897/zookeys.1081.63009.figure4</object-id><object-id xmlns:xlink="http://www.w3.org/1999/xlink" content-type="arpha" xlink:type="simple">3DDAB422-F940-51BF-BEBA-0FF7E89184F4</object-id><label>Figure 4.</label><caption><p>Coloration in life of specimens of <italic><tp:taxon-name><tp:taxon-name-part taxon-name-part-type="genus" reg="Pristimantis">Pristimantis</tp:taxon-name-part><tp:taxon-name-part taxon-name-part-type="species" reg="gretathunbergae">gretathunbergae</tp:taxon-name-part></tp:taxon-name></italic> sp. nov. and <italic><tp:taxon-name><tp:taxon-name-part taxon-name-part-type="genus" reg="Pristimantis">P.</tp:taxon-name-part><tp:taxon-name-part taxon-name-part-type="species" reg="cruentus">cruentus</tp:taxon-name-part></tp:taxon-name></italic> from eastern Panama <bold>A</bold> holotype male (<abbrev xmlns:xlink="http://www.w3.org/1999/xlink" xlink:title="Museo Herpetológico de Chiriquí" id="ABBRID0E3FAI" xlink:type="simple">MHCH</abbrev> 3082), Cerro Chucantí <bold>B</bold> paratype female (SMF97520), Cerro Chucantí <bold>C</bold> left, paratype female (<abbrev xmlns:xlink="http://www.w3.org/1999/xlink" xlink:title="Museo Herpetológico de Chiriquí" id="ABBRID0EEGAI" xlink:type="simple">MHCH</abbrev> 3081), right <italic><tp:taxon-name><tp:taxon-name-part taxon-name-part-type="genus" reg="Pristimantis">P.</tp:taxon-name-part><tp:taxon-name-part taxon-name-part-type="species" reg="cruentus">cruentus</tp:taxon-name-part></tp:taxon-name></italic> female (MHCH3034) <bold>D</bold> female from Cerro Chucantí, not collected <bold>E</bold> female (MHCH3115) La Javillosa <bold>F</bold> female, Cerro La Javillosa, Ambroya, Maje Mountain Range (SMF97517) <bold>G</bold> female (MHCH3079), Rio Tuquesa. Colored lines point to some diagnostic characters as follow: red: blackish iris; yellow: single spine-like tubercle; turquoise: light-colored upper lip; pink: cream, yellow to red groin (red groin also shown in Suppl. material <xref ref-type="supplementary-material" rid="S2">2</xref>: Fig. S10).</p></caption><graphic xmlns:xlink="http://www.w3.org/1999/xlink" xlink:href="zookeys-1081-001-g004.jpg" position="float" orientation="portrait" xlink:type="simple" id="oo_632286.jpg"><uri content-type="original_file" xlink:type="simple">https://binary.pensoft.net/fig/632286</uri></graphic></fig></tp:treatment-sec><tp:treatment-sec sec-type="Paratypes" id="SECID0EEHAI"><title>Paratypes.</title><p>Seven males, three females. Male and female <named-content xmlns:xlink="http://www.w3.org/1999/xlink" content-type="dwc:institutional_code" xlink:type="simple">SMF</named-content> 97521–22 (AB 1056–7) respectively, male <abbrev xmlns:xlink="http://www.w3.org/1999/xlink" xlink:title="Museo Herpetológico de Chiriquí" id="ABBRID0EOHAI" xlink:type="simple">MHCH</abbrev> 3081 (AB 1058) same collecting attributes as holotype (Fig. <xref ref-type="fig" rid="F4">4B, C, E-F</xref>); male <abbrev xmlns:xlink="http://www.w3.org/1999/xlink" xlink:title="Museo Herpetológico de Chiriquí" id="ABBRID0EWHAI" xlink:type="simple">MHCH</abbrev> 3111 (MG 28), male collected by Macario Gonzalez on 27 June 2018 at 23:40 hrs; male <abbrev xmlns:xlink="http://www.w3.org/1999/xlink" xlink:title="Museo Herpetológico de Chiriquí" id="ABBRID0E1HAI" xlink:type="simple">MHCH</abbrev> 3112 (MG 31), male collected by Macario Gonzalez on 07 August 2018 at 21:15 hrs, all from around the top of Cerro Chucantí (<named-content xmlns:xlink="http://www.w3.org/1999/xlink" content-type="dwc:verbatimCoordinates" xlink:type="simple"><named-content content-type="geo-json" specific-use="{&#34;type&#34;:&#34;Point&#34;,&#34;coordinates&#34;:[-78.459510,8.804550]}" id="NCID0EBIAI" xlink:type="simple">8.80455°N, 78.45951°W</named-content></named-content>; near 1439 m a.s.l.) Maje Mountains, Río Congo Arriba, Distrito de Chepigana, Darién, Panama. Males <abbrev xmlns:xlink="http://www.w3.org/1999/xlink" xlink:title="Museo Herpetológico de Chiriquí" id="ABBRID0EGIAI" xlink:type="simple">MHCH</abbrev> 3113–4 (MG 48–9), males, collected by Macario Gonzalez on 27 June 2018 at 23:40 hrs (<named-content xmlns:xlink="http://www.w3.org/1999/xlink" content-type="dwc:verbatimCoordinates" xlink:type="simple"><named-content content-type="geo-json" specific-use="{&#34;type&#34;:&#34;Point&#34;,&#34;coordinates&#34;:[-78.459510,8.804550]}" id="NCID0ENIAI" xlink:type="simple">8.80455°N, 78.45951°W</named-content></named-content>; 1439 m a.s.l.); females <abbrev xmlns:xlink="http://www.w3.org/1999/xlink" xlink:title="Museo Herpetológico de Chiriquí" id="ABBRID0ESIAI" xlink:type="simple">MHCH</abbrev> 3115 and <named-content xmlns:xlink="http://www.w3.org/1999/xlink" content-type="dwc:institutional_code" xlink:type="simple">SMF</named-content> 97517 (AB 654), from Ambroya (<named-content xmlns:xlink="http://www.w3.org/1999/xlink" content-type="dwc:verbatimCoordinates" xlink:type="simple"><named-content content-type="geo-json" specific-use="{&#34;type&#34;:&#34;Point&#34;,&#34;coordinates&#34;:[-78.627860,8.921110]}" id="NCID0E4IAI" xlink:type="simple">8.92111°N, -78.62786°W</named-content></named-content>; 851 m a.s.l.), Cerro la Javillosa Torti, Chepo, Panama, on 28 August 2012 at 19:40 hrs.</p></tp:treatment-sec><tp:treatment-sec sec-type="diagnosis" id="SECID0ECJAI"><title>Diagnosis.</title><p><italic><tp:taxon-name><tp:taxon-name-part taxon-name-part-type="genus" reg="Pristimantis">Pristimantis</tp:taxon-name-part><tp:taxon-name-part taxon-name-part-type="species" reg="gretathunbergae">gretathunbergae</tp:taxon-name-part></tp:taxon-name></italic> sp. nov., a member of the <italic><tp:taxon-name><tp:taxon-name-part taxon-name-part-type="genus" reg="Pristimantis">Pristimantis</tp:taxon-name-part><tp:taxon-name-part taxon-name-part-type="species" reg="ridens">ridens</tp:taxon-name-part></tp:taxon-name></italic> species group (<italic>sensu</italic><xref ref-type="bibr" rid="B65">Reyes-Puig et al. 2020</xref>), is characterized by the following combination of characters: (1) dorsal skin surfaces slightly areolate, with dispersed tubercles; venter weakly areolate; discoidal fold present, dorsolateral folds absent; (2) tympanum concealed, indistinguishable or poorly distinguished; annulus and tympanic membrane barely visible in males, not visible in females; tympanic fold from the posterior edge of the eye to the arm insertion; (3) snout short, broadly rounded in dorsal view, moderate in length, rounded and slightly protruding in profile; (4) upper eyelid with a single conical to spine-like, some triangular tubercle, <abbrev xmlns:xlink="http://www.w3.org/1999/xlink" xlink:title="Eye Diameter" id="ABBRID0EEKAI" xlink:type="simple">ED</abbrev> wider than <abbrev xmlns:xlink="http://www.w3.org/1999/xlink" xlink:title="Interorbital Distance" id="ABBRID0EIKAI" xlink:type="simple">IoD</abbrev>; cranial crests absent; (5) dentigerous processes of vomers present, prominent, oblique, each bearing from 5 to 10 teeth; (6) vocal slits and nuptial pads absent; (7) Finger I shorter than Finger II; discs on outer fingers truncate, more than twice width of digit proximal to disc; (8) fingers bearing narrow lateral fringes; (9) three to four low ulnar tubercles, barely visible in preservative; (10) heel bearing a conical tubercles, outer edge of tarsus with three to four low and small conical tubercles, inner edge of tarsus lacking tubercles; (11) inner metatarsal tubercle large and elliptical, 4–5× size of outer, ovoid metatarsal tubercle; supernumerary plantar tubercles low; subarticular tubercles conical; (12) toes bearing narrow lateral fringes; webbing absent; Toe V much longer than Toe III; discs as large as those on outer fingers; (13) dorsal ground coloration usually shades of brown with individual tones of red or yellow with or without scattered orange flecks, and/or larger reddish or distinct brown blotches, or light dorsolateral band; (14) venter uniform dirty white (some specimens exhibit dark spotting) or patternless yellow to orange; (15) groin and inner thighs white, yellow or orange-red, some with flecks matching the dorsal ground color or red; (16) blackish iris, some individuals show very dark red iris and/or red-golden speckling; (17) prominent light upper lip in all females and in some males, while other males exhibit some blotches extending from the nose vertically across the lip, however, the upper border of the light-colored lip patches is still demarcated by the darker nose coloration, except in generally light-colored specimens; (18) <abbrev xmlns:xlink="http://www.w3.org/1999/xlink" xlink:title="Snout-Vent Length" id="ABBRID0EMKAI" xlink:type="simple">SVL</abbrev> up to 36.7 mm in males, up to 46.3 mm in females.</p></tp:treatment-sec><tp:treatment-sec sec-type="Comparative diagnosis to sympatric rainfrogs" id="SECID0EQKAI"><title>Comparative diagnosis to sympatric rainfrogs.</title><p><italic><tp:taxon-name><tp:taxon-name-part taxon-name-part-type="genus" reg="Pristimantis">Pristimantis</tp:taxon-name-part><tp:taxon-name-part taxon-name-part-type="species" reg="gretathunbergae">gretathunbergae</tp:taxon-name-part></tp:taxon-name></italic> sp. nov. differs markedly from all other <italic><tp:taxon-name><tp:taxon-name-part taxon-name-part-type="genus" reg="Pristimantis">Pristimantis</tp:taxon-name-part></tp:taxon-name></italic> species in central and eastern Panama by its very dark to black, non-reticulated iris, respectively entire eyes (iris pale and/or with heavy pale flecking in other species). Some fine golden to dark red speckling or flecking might be visible in some <italic><tp:taxon-name><tp:taxon-name-part taxon-name-part-type="genus" reg="Pristimantis">P.</tp:taxon-name-part><tp:taxon-name-part taxon-name-part-type="species" reg="gretathunbergae">gretathunbergae</tp:taxon-name-part></tp:taxon-name></italic> sp. nov. In sympatry, the new species is most similar to the equally large and bulky <italic><tp:taxon-name><tp:taxon-name-part taxon-name-part-type="genus" reg="Pristimantis">P.</tp:taxon-name-part><tp:taxon-name-part taxon-name-part-type="species" reg="cruentus">cruentus</tp:taxon-name-part></tp:taxon-name></italic> (Fig. <xref ref-type="fig" rid="F4">4C</xref>) from which it can be distinguished as follows (characters of <italic><tp:taxon-name><tp:taxon-name-part taxon-name-part-type="genus" reg="Pristimantis">P.</tp:taxon-name-part><tp:taxon-name-part taxon-name-part-type="species" reg="gretathunbergae">gretathunbergae</tp:taxon-name-part></tp:taxon-name></italic> sp. nov. in parentheses): <italic><tp:taxon-name><tp:taxon-name-part taxon-name-part-type="genus" reg="Pristimantis">P.</tp:taxon-name-part><tp:taxon-name-part taxon-name-part-type="species" reg="cruentus">cruentus</tp:taxon-name-part></tp:taxon-name></italic> has venter heavily mottled with dark pigment to almost uniform black (white, dirty white or yellow, see Suppl. material <xref ref-type="supplementary-material" rid="S2">2</xref>: Fig. S10 G–I, M), upper surfaces gray, brown, brownish black (reddish brown, light gray to yellow-brown); lips mottled or with patches, whereas specimens with light upper lip usually show an irregular border with the dark snout coloration (upper lip uniformly colored white or yellow, but some males have upper lips with dark patches, yet the light parts are still sharply and straight-bordered by the dark snout coloration above, whereas the colored demarcation in specimens of <italic><tp:taxon-name><tp:taxon-name-part taxon-name-part-type="genus" reg="Pristimantis">P.</tp:taxon-name-part><tp:taxon-name-part taxon-name-part-type="species" reg="cruentus">cruentus</tp:taxon-name-part></tp:taxon-name></italic> with a light upper lip is normally diffuse or irregularly shaped, see Suppl. material <xref ref-type="supplementary-material" rid="S2">2</xref>: Fig. S11 for a multi-specimen comparison); tympanic annulus partially evident in females (not visible); <italic><tp:taxon-name><tp:taxon-name-part taxon-name-part-type="genus" reg="Pristimantis">P.</tp:taxon-name-part><tp:taxon-name-part taxon-name-part-type="species" reg="cruentus">cruentus</tp:taxon-name-part></tp:taxon-name></italic> exhibits a variable number and shape of tubercles on the eyelid (usually only one single conical to spine-like tubercle over the eyelid (see Fig. <xref ref-type="fig" rid="F4">4</xref> and Suppl. material <xref ref-type="supplementary-material" rid="S2">2</xref>: Fig. S10A, B). <italic><tp:taxon-name><tp:taxon-name-part taxon-name-part-type="genus" reg="Pristimantis">Pristimantis</tp:taxon-name-part><tp:taxon-name-part taxon-name-part-type="species" reg="gretathunbergae">gretathunbergae</tp:taxon-name-part></tp:taxon-name></italic> sp. nov. differs from other coexisting species of the <italic><tp:taxon-name><tp:taxon-name-part taxon-name-part-type="genus" reg="Pristimantis">P.</tp:taxon-name-part><tp:taxon-name-part taxon-name-part-type="species" reg="ridens">ridens</tp:taxon-name-part></tp:taxon-name></italic> species group in Panama by being larger in size, and by having white, cream, yellow, or orange-reddish coloration on inguinal area, often suffused with red pigment (Suppl. material <xref ref-type="supplementary-material" rid="S2">2</xref>: Fig. S10C–F, K, L). A more detailed comparison by sympatric species from Panama follows: <italic><tp:taxon-name><tp:taxon-name-part taxon-name-part-type="genus" reg="Pristimantis">P.</tp:taxon-name-part><tp:taxon-name-part taxon-name-part-type="species" reg="caryophyllaceus">caryophyllaceus</tp:taxon-name-part></tp:taxon-name></italic>, dorsum smooth (slightly areolate, scattered with tubercles), sharp and projecting snout (short, broadly rounded in dorsal view); <italic><tp:taxon-name><tp:taxon-name-part taxon-name-part-type="genus" reg="Pristimantis">P.</tp:taxon-name-part><tp:taxon-name-part taxon-name-part-type="species" reg="cerasinus">cerasinus</tp:taxon-name-part></tp:taxon-name></italic>, <italic><tp:taxon-name><tp:taxon-name-part taxon-name-part-type="genus" reg="Pristimantis">P.</tp:taxon-name-part><tp:taxon-name-part taxon-name-part-type="species" reg="ridens">ridens</tp:taxon-name-part></tp:taxon-name></italic>, and <italic><tp:taxon-name><tp:taxon-name-part taxon-name-part-type="genus" reg="Pristimantis">P.</tp:taxon-name-part><tp:taxon-name-part taxon-name-part-type="species" reg="taeniatus">taeniatus</tp:taxon-name-part></tp:taxon-name></italic> have general dorsal color brown (reddish brown or yellow) and tympanic membrane distinct (tympanic membrane indistinct); <italic><tp:taxon-name><tp:taxon-name-part taxon-name-part-type="genus" reg="Pristimantis">P.</tp:taxon-name-part><tp:taxon-name-part taxon-name-part-type="species" reg="gaigei">gaigei</tp:taxon-name-part></tp:taxon-name></italic> is black with orange dorsolateral stripes (reddish brown or yellow); <italic><tp:taxon-name><tp:taxon-name-part taxon-name-part-type="genus" reg="Pristimantis">P.</tp:taxon-name-part><tp:taxon-name-part taxon-name-part-type="species" reg="museosus">museosus</tp:taxon-name-part></tp:taxon-name></italic> and <italic><tp:taxon-name><tp:taxon-name-part taxon-name-part-type="genus" reg="Pristimantis">P.</tp:taxon-name-part><tp:taxon-name-part taxon-name-part-type="species" reg="moro">moro</tp:taxon-name-part></tp:taxon-name></italic> general dorsal color is green (reddish brown or yellow); <italic><tp:taxon-name><tp:taxon-name-part taxon-name-part-type="genus" reg="Pristimantis">P.</tp:taxon-name-part><tp:taxon-name-part taxon-name-part-type="species" reg="pardalis">pardalis</tp:taxon-name-part></tp:taxon-name></italic> has silvery white spots on side and anterior portion of thighs (anterior portion of thighs yellow, suffused with reddish color).</p></tp:treatment-sec><tp:treatment-sec sec-type="Comparative diagnosis to related, allopatric rainfrogs" id="SECID0EQRAI"><title>Comparative diagnosis to related, allopatric rainfrogs.</title><p>This comparison includes only members of the <italic><tp:taxon-name><tp:taxon-name-part taxon-name-part-type="genus" reg="Pristimantis">Pristimantis</tp:taxon-name-part><tp:taxon-name-part taxon-name-part-type="species" reg="ridens">ridens</tp:taxon-name-part></tp:taxon-name></italic> species group <italic>sensu</italic><xref ref-type="bibr" rid="B65">Reyes-Puig et al. (2020)</xref>. <italic><tp:taxon-name><tp:taxon-name-part taxon-name-part-type="genus" reg="Pristimantis">Pristimantis</tp:taxon-name-part><tp:taxon-name-part taxon-name-part-type="species" reg="gretathunbergae">gretathunbergae</tp:taxon-name-part></tp:taxon-name></italic> sp. nov. is genetically most closely related to the allopatric rainfrog <italic><tp:taxon-name><tp:taxon-name-part taxon-name-part-type="genus" reg="Pristimantis">Pristimantis</tp:taxon-name-part><tp:taxon-name-part taxon-name-part-type="species" reg="erythropleura">erythropleura</tp:taxon-name-part></tp:taxon-name></italic>. Like <italic><tp:taxon-name><tp:taxon-name-part taxon-name-part-type="genus" reg="Pristimantis">P.</tp:taxon-name-part><tp:taxon-name-part taxon-name-part-type="species" reg="gretathunbergae">gretathunbergae</tp:taxon-name-part></tp:taxon-name></italic> sp. nov., <italic><tp:taxon-name><tp:taxon-name-part taxon-name-part-type="genus" reg="Pristimantis">P.</tp:taxon-name-part><tp:taxon-name-part taxon-name-part-type="species" reg="erythropleura">erythropleura</tp:taxon-name-part></tp:taxon-name></italic> inhabits cloud forests higher than 980 m in the western and partly central Cordilleras in the Department Antioquia, Caldas, Cauca, Chocó, Quindío, Risaralda, Tolima, and Valle del Cauca (e.g., <xref ref-type="bibr" rid="B42">Lynch 1992</xref>; <xref ref-type="bibr" rid="B4">Atehortua-Vallejo et al. 2020</xref>). It is also highly polymorphic and sexually dimorph (see 41 examples in Suppl. material <xref ref-type="supplementary-material" rid="S2">2</xref>: Fig. S12). According to data from <xref ref-type="bibr" rid="B42">Lynch (1992)</xref> some <italic><tp:taxon-name><tp:taxon-name-part taxon-name-part-type="genus" reg="Pristimantis">P.</tp:taxon-name-part><tp:taxon-name-part taxon-name-part-type="species" reg="erythropleura">erythropleura</tp:taxon-name-part></tp:taxon-name></italic> share a few characters with <italic><tp:taxon-name><tp:taxon-name-part taxon-name-part-type="genus" reg="Pristimantis">P.</tp:taxon-name-part><tp:taxon-name-part taxon-name-part-type="species" reg="gretathunbergae">gretathunbergae</tp:taxon-name-part></tp:taxon-name></italic> sp. nov. by exhibiting: a dirty white venter, frequently also yellow to red flash colors on the concealed inner, some also outer, surface of the upper thigh and groin (however extended color variation is depicted in Suppl. material <xref ref-type="supplementary-material" rid="S2">2</xref>: Fig. S12), vocal slit absent and other characters shared within the <italic><tp:taxon-name><tp:taxon-name-part taxon-name-part-type="genus" reg="Pristimantis">P.</tp:taxon-name-part><tp:taxon-name-part taxon-name-part-type="species" reg="ridens">ridens</tp:taxon-name-part></tp:taxon-name></italic> species group. But <italic><tp:taxon-name><tp:taxon-name-part taxon-name-part-type="genus" reg="Pristimantis">P.</tp:taxon-name-part><tp:taxon-name-part taxon-name-part-type="species" reg="erythropleura">erythropleura</tp:taxon-name-part></tp:taxon-name></italic> differ in a few characters from <italic><tp:taxon-name><tp:taxon-name-part taxon-name-part-type="genus" reg="Pristimantis">P.</tp:taxon-name-part><tp:taxon-name-part taxon-name-part-type="species" reg="gretathunbergae">gretathunbergae</tp:taxon-name-part></tp:taxon-name></italic> sp. nov. (character expression of <italic><tp:taxon-name><tp:taxon-name-part taxon-name-part-type="genus" reg="Pristimantis">P.</tp:taxon-name-part><tp:taxon-name-part taxon-name-part-type="species" reg="gretathunbergae">gretathunbergae</tp:taxon-name-part></tp:taxon-name></italic> sp. nov. in parenthesis): body size regionally variable but always smaller, even in the population with the largest individuals from Calarca, Colombia, with <abbrev xmlns:xlink="http://www.w3.org/1999/xlink" xlink:title="Snout-Vent Length" id="ABBRID0EJWAI" xlink:type="simple">SVL</abbrev> for males 21.2–25.4 mm, females 28.2–34.8 mm (substantially larger: <abbrev xmlns:xlink="http://www.w3.org/1999/xlink" xlink:title="Snout-Vent Length" id="ABBRID0ENWAI" xlink:type="simple">SVL</abbrev> 26.9–36.7 mm males, 38.2–45.0 mm females), golden to red eyes, resp. iris, with some heavy reticulation (fully black eyes with golden or dark-red speckling/flecking in some individuals), subconical tubercle on upper eyelid (conical to spine-like single tubercle), glandular nuptial pad on thumb of males (lacking nuptial pads).</p><p>Two additional rainfrog taxa inhabit northwestern Colombia that are closely related to <italic><tp:taxon-name><tp:taxon-name-part taxon-name-part-type="genus" reg="Pristimantis">P.</tp:taxon-name-part><tp:taxon-name-part taxon-name-part-type="species" reg="gretathunbergae">gretathunbergae</tp:taxon-name-part></tp:taxon-name></italic> sp. nov. First, <italic><tp:taxon-name><tp:taxon-name-part taxon-name-part-type="genus" reg="Pristimantis">Pristimantis</tp:taxon-name-part><tp:taxon-name-part taxon-name-part-type="species" reg="penelopus">penelopus</tp:taxon-name-part></tp:taxon-name></italic>, sister species to <italic><tp:taxon-name><tp:taxon-name-part taxon-name-part-type="genus" reg="Pristimantis">P.</tp:taxon-name-part><tp:taxon-name-part taxon-name-part-type="species" reg="erythropleura">erythropleura</tp:taxon-name-part></tp:taxon-name></italic>, was originally known to inhabit montane areas higher than 1000 m a.s.l. in northwestern Colombia (<xref ref-type="bibr" rid="B46">Lynch and Rueda-Almonacid 1999</xref>), but has also been found as low as 94 m a.s.l. (<xref ref-type="bibr" rid="B66">Restrepo et al. 2017</xref>). The two confirmed samples of <italic><tp:taxon-name><tp:taxon-name-part taxon-name-part-type="genus" reg="Pristimantis">P.</tp:taxon-name-part><tp:taxon-name-part taxon-name-part-type="species" reg="penelopus">penelopus</tp:taxon-name-part></tp:taxon-name></italic> from the Cordillera Central exhibit a short 16S mtDNA genetic divergence of 4.8% to <italic><tp:taxon-name><tp:taxon-name-part taxon-name-part-type="genus" reg="Pristimantis">P.</tp:taxon-name-part><tp:taxon-name-part taxon-name-part-type="species" reg="gretathunbergae">gretathunbergae</tp:taxon-name-part></tp:taxon-name></italic> (Table <xref ref-type="table" rid="T1">1</xref>). Second, one sample in our analysis (<named-content xmlns:xlink="http://www.w3.org/1999/xlink" content-type="dwc:institutional_code" xlink:type="simple">SMF</named-content> 97539), originally labeled as “<italic><tp:taxon-name><tp:taxon-name-part taxon-name-part-type="genus" reg="Pristimantis">P.</tp:taxon-name-part><tp:taxon-name-part taxon-name-part-type="species" reg="cruentus">cruentus</tp:taxon-name-part></tp:taxon-name></italic>”, clustered with the two <italic><tp:taxon-name><tp:taxon-name-part taxon-name-part-type="genus" reg="Pristimantis"/><tp:taxon-name-part taxon-name-part-type="species" reg="penelopus">penelopus</tp:taxon-name-part></tp:taxon-name></italic>-samples (16S mtDNA divergence &lt; 1%) but showed a large difference to <italic><tp:taxon-name><tp:taxon-name-part taxon-name-part-type="genus" reg="Pristimantis">P.</tp:taxon-name-part><tp:taxon-name-part taxon-name-part-type="species" reg="gretathunbergae">gretathunbergae</tp:taxon-name-part></tp:taxon-name></italic> of 8.2%. It was collected in the Jingurudó (Pacific coastal) Mountain range, Comarca Emberá-Wounaan, Panama, and its external appearance resembles <italic><tp:taxon-name><tp:taxon-name-part taxon-name-part-type="genus" reg="Pristimantis">P.</tp:taxon-name-part><tp:taxon-name-part taxon-name-part-type="species" reg="sanguineus">sanguineus</tp:taxon-name-part></tp:taxon-name></italic> from the Pacific versant of the Cordillera Occidental, Antioquia, and the coastal mountains of Choco (<xref ref-type="bibr" rid="B43">Lynch 1998</xref>). Although, no sequence of <italic><tp:taxon-name><tp:taxon-name-part taxon-name-part-type="genus" reg="Pristimantis">P.</tp:taxon-name-part><tp:taxon-name-part taxon-name-part-type="species" reg="sanguineus">sanguineus</tp:taxon-name-part></tp:taxon-name></italic> was available to verify its taxonomic allocation to specimen <named-content xmlns:xlink="http://www.w3.org/1999/xlink" content-type="dwc:institutional_code" xlink:type="simple">SMF</named-content> 97539 from this little studied region (Pacific coastal border Panama-Colombia), morphological resemblance to former species and molecular proximity to <italic><tp:taxon-name><tp:taxon-name-part taxon-name-part-type="genus" reg="Pristimantis">P.</tp:taxon-name-part><tp:taxon-name-part taxon-name-part-type="species" reg="penelopus">penelopus</tp:taxon-name-part></tp:taxon-name></italic> are sufficient to provisionally label it as <tp:taxon-name><tp:taxon-name-part taxon-name-part-type="genus" reg="Pristimantis">P.</tp:taxon-name-part><tp:taxon-name-part taxon-name-part-type="infraspecific-rank">aff.</tp:taxon-name-part><tp:taxon-name-part taxon-name-part-type="species" reg="sanguineus">sanguineus</tp:taxon-name-part></tp:taxon-name>/<tp:taxon-name><tp:taxon-name-part taxon-name-part-type="genus" reg="Pristimantis"/><tp:taxon-name-part taxon-name-part-type="species" reg="penelopus">penelopus</tp:taxon-name-part></tp:taxon-name> pending further investigation.</p><p>Both, <italic><tp:taxon-name><tp:taxon-name-part taxon-name-part-type="genus" reg="Pristimantis">P.</tp:taxon-name-part><tp:taxon-name-part taxon-name-part-type="species" reg="penelopus">penelopus</tp:taxon-name-part></tp:taxon-name></italic> and <italic><tp:taxon-name><tp:taxon-name-part taxon-name-part-type="genus" reg="Pristimantis">P.</tp:taxon-name-part><tp:taxon-name-part taxon-name-part-type="species" reg="sanguineus">sanguineus</tp:taxon-name-part></tp:taxon-name></italic> (examples in Suppl. material <xref ref-type="supplementary-material" rid="S2">2</xref>: Fig. S13), differ similarly from <italic><tp:taxon-name><tp:taxon-name-part taxon-name-part-type="genus" reg="Pristimantis">P.</tp:taxon-name-part><tp:taxon-name-part taxon-name-part-type="species" reg="gretathunbergae">gretathunbergae</tp:taxon-name-part></tp:taxon-name></italic> sp. nov. (with the character expression of <italic><tp:taxon-name><tp:taxon-name-part taxon-name-part-type="genus" reg="Pristimantis">P.</tp:taxon-name-part><tp:taxon-name-part taxon-name-part-type="species" reg="gretathunbergae">gretathunbergae</tp:taxon-name-part></tp:taxon-name></italic> sp. nov. in parenthesis), tympanum in <italic><tp:taxon-name><tp:taxon-name-part taxon-name-part-type="genus" reg="Pristimantis">P.</tp:taxon-name-part><tp:taxon-name-part taxon-name-part-type="species" reg="penelopus">penelopus</tp:taxon-name-part></tp:taxon-name></italic> and <italic><tp:taxon-name><tp:taxon-name-part taxon-name-part-type="genus" reg="Pristimantis">P.</tp:taxon-name-part><tp:taxon-name-part taxon-name-part-type="species" reg="sanguineus">sanguineus</tp:taxon-name-part></tp:taxon-name></italic> more prominent (tympanum mostly concealed), upper eyelid with a subconical tubercle, with several non-pungent tubercles only in <italic><tp:taxon-name><tp:taxon-name-part taxon-name-part-type="genus" reg="Pristimantis">P.</tp:taxon-name-part><tp:taxon-name-part taxon-name-part-type="species" reg="penelopus">penelopus</tp:taxon-name-part></tp:taxon-name></italic> (triangular, conical to spine-like single tubercle); venter color cream to dull orange with brown spotting and/or more or less prominent dark reticulation in <italic><tp:taxon-name><tp:taxon-name-part taxon-name-part-type="genus" reg="Pristimantis">P.</tp:taxon-name-part><tp:taxon-name-part taxon-name-part-type="species" reg="penelopus">penelopus</tp:taxon-name-part></tp:taxon-name></italic>, brown stippling in <italic><tp:taxon-name><tp:taxon-name-part taxon-name-part-type="genus" reg="Pristimantis">P.</tp:taxon-name-part><tp:taxon-name-part taxon-name-part-type="species" reg="sanguineus">sanguineus</tp:taxon-name-part></tp:taxon-name></italic> (uniformly dirty white to orange), groin and concealed surfaces of limbs black with light-colored spots (groin and inner thighs white, yellow or orange-red, some mixed with speckling of brown or yellow), iris copper or red with black reticulum (iris blackish, some golden or dark red speckling visible in some specimens), upper lips with marked labial bars (prominent light–uniformly colored upper lip in females and some males), smaller body size in <italic><tp:taxon-name><tp:taxon-name-part taxon-name-part-type="genus" reg="Pristimantis">P.</tp:taxon-name-part><tp:taxon-name-part taxon-name-part-type="species" reg="penelopus">penelopus</tp:taxon-name-part></tp:taxon-name></italic>/<italic><tp:taxon-name><tp:taxon-name-part taxon-name-part-type="genus" reg="Pristimantis">P.</tp:taxon-name-part><tp:taxon-name-part taxon-name-part-type="species" reg="sanguineus">sanguineus</tp:taxon-name-part></tp:taxon-name></italic> with <abbrev xmlns:xlink="http://www.w3.org/1999/xlink" xlink:title="Snout-Vent Length" id="ABBRID0EY6AI" xlink:type="simple">SVL</abbrev> in mm: 16.3/16.9–22.2/24.0 males, 31.2/29.1–37.835.2 females (<abbrev xmlns:xlink="http://www.w3.org/1999/xlink" xlink:title="Snout-Vent Length" id="ABBRID0E36AI" xlink:type="simple">SVL</abbrev> 26.9–36.7 in males, 38.2–46.3 females).</p><p>Further detailed comparisons to similar rainfrog species, e.g., <italic><tp:taxon-name><tp:taxon-name-part taxon-name-part-type="genus" reg="Pristimantis">P.</tp:taxon-name-part><tp:taxon-name-part taxon-name-part-type="species" reg="viejas">viejas</tp:taxon-name-part></tp:taxon-name></italic>, <italic><tp:taxon-name><tp:taxon-name-part taxon-name-part-type="genus" reg="Pristimantis">P.</tp:taxon-name-part><tp:taxon-name-part taxon-name-part-type="species" reg="latidiscus">latidiscus</tp:taxon-name-part></tp:taxon-name></italic>, <italic><tp:taxon-name><tp:taxon-name-part taxon-name-part-type="genus" reg="Pristimantis">P.</tp:taxon-name-part><tp:taxon-name-part taxon-name-part-type="species" reg="laticlavius">laticlavius</tp:taxon-name-part></tp:taxon-name></italic>, <italic><tp:taxon-name><tp:taxon-name-part taxon-name-part-type="genus" reg="Pristimantis">P.</tp:taxon-name-part><tp:taxon-name-part taxon-name-part-type="species" reg="cisnerosi">cisnerosi</tp:taxon-name-part></tp:taxon-name></italic>, and <italic><tp:taxon-name><tp:taxon-name-part taxon-name-part-type="genus" reg="Pristimantis">P.</tp:taxon-name-part><tp:taxon-name-part taxon-name-part-type="species" reg="paisa">paisa</tp:taxon-name-part></tp:taxon-name></italic> is provided in the Suppl. material <xref ref-type="supplementary-material" rid="S2">2</xref>. In addition, photo panels in the Suppl. material <xref ref-type="supplementary-material" rid="S2">2</xref>: Figs S12–S16 show color pattern variations of these related rainfrog taxa, as well as the two closest relatives of <italic><tp:taxon-name><tp:taxon-name-part taxon-name-part-type="genus" reg="Pristimantis">P.</tp:taxon-name-part><tp:taxon-name-part taxon-name-part-type="species" reg="gretathunbergae">gretathunbergae</tp:taxon-name-part></tp:taxon-name></italic> sp. nov., <italic><tp:taxon-name><tp:taxon-name-part taxon-name-part-type="genus" reg="Pristimantis">P.</tp:taxon-name-part><tp:taxon-name-part taxon-name-part-type="species" reg="erythropleura">erythropleura</tp:taxon-name-part></tp:taxon-name></italic> and <italic><tp:taxon-name><tp:taxon-name-part taxon-name-part-type="genus" reg="Pristimantis">P.</tp:taxon-name-part><tp:taxon-name-part taxon-name-part-type="species" reg="penelopus">penelopus</tp:taxon-name-part></tp:taxon-name></italic>. With regards to the blackish eyes, which is the most conspicuous character of <italic><tp:taxon-name><tp:taxon-name-part taxon-name-part-type="genus" reg="Pristimantis">P.</tp:taxon-name-part><tp:taxon-name-part taxon-name-part-type="species" reg="gretathunbergae">gretathunbergae</tp:taxon-name-part></tp:taxon-name></italic> sp. nov., few other <italic><tp:taxon-name><tp:taxon-name-part taxon-name-part-type="genus" reg="Pristimantis">Pristimantis</tp:taxon-name-part></tp:taxon-name></italic> spp. from north-western South America exhibit very dark eyes (resp. iris), but none are related to the <italic><tp:taxon-name><tp:taxon-name-part taxon-name-part-type="genus" reg="Pristimantis">P.</tp:taxon-name-part><tp:taxon-name-part taxon-name-part-type="species" reg="ridens">ridens</tp:taxon-name-part></tp:taxon-name></italic> group treated herein. Examples are <italic><tp:taxon-name><tp:taxon-name-part taxon-name-part-type="genus" reg="Pristimantis">P.</tp:taxon-name-part><tp:taxon-name-part taxon-name-part-type="species" reg="farisorum">farisorum</tp:taxon-name-part></tp:taxon-name></italic>, <italic><tp:taxon-name><tp:taxon-name-part taxon-name-part-type="genus" reg="Pristimantis">P.</tp:taxon-name-part><tp:taxon-name-part taxon-name-part-type="species" reg="orcesi">orcesi</tp:taxon-name-part></tp:taxon-name></italic>, <italic><tp:taxon-name><tp:taxon-name-part taxon-name-part-type="genus" reg="Pristimantis">P.</tp:taxon-name-part><tp:taxon-name-part taxon-name-part-type="species" reg="parectatus">parectatus</tp:taxon-name-part></tp:taxon-name></italic>, <italic><tp:taxon-name><tp:taxon-name-part taxon-name-part-type="genus" reg="Pristimantis">P.</tp:taxon-name-part><tp:taxon-name-part taxon-name-part-type="species" reg="acerus">acerus</tp:taxon-name-part></tp:taxon-name></italic>, and <italic><tp:taxon-name><tp:taxon-name-part taxon-name-part-type="genus" reg="Pristimantis">P.</tp:taxon-name-part><tp:taxon-name-part taxon-name-part-type="species" reg="piceus">piceus</tp:taxon-name-part></tp:taxon-name></italic>, which are primarily species of higher (&gt; 2000 m a.s.l.) elevations of the Andean Mts., in which blackish iris coloration is only one morph and that tends to be more of a very dark grey, brown, or red, whereas other specimens of these species have lighter colored iris. One notable exception appears to be <italic><tp:taxon-name><tp:taxon-name-part taxon-name-part-type="genus" reg="Pristimantis">P.</tp:taxon-name-part><tp:taxon-name-part taxon-name-part-type="species" reg="chalceus">chalceus</tp:taxon-name-part></tp:taxon-name></italic> from the Chocoan lowlands and adjacent western Andean slopes up to 1970 m a.s.l. in western Colombia and Ecuador (e.g., <xref ref-type="bibr" rid="B57">Padial et al. 2014</xref>; Frenkel et al. 2021).</p></tp:treatment-sec><tp:treatment-sec sec-type="description" id="SECID0EFGBI"><title>Description of the holotype</title><p><bold>(Figs <xref ref-type="fig" rid="F4">4A</xref>, <xref ref-type="fig" rid="F5">5</xref>).</bold> Adult male (<abbrev xmlns:xlink="http://www.w3.org/1999/xlink" xlink:title="Snout-Vent Length" id="ABBRID0EWGBI" xlink:type="simple">SVL</abbrev> 34.6 mm; head approximately as wide as long (<abbrev xmlns:xlink="http://www.w3.org/1999/xlink" xlink:title="Head Length" id="ABBRID0E1GBI" xlink:type="simple">HL</abbrev>/<abbrev xmlns:xlink="http://www.w3.org/1999/xlink" xlink:title="Head Width" id="ABBRID0E5GBI" xlink:type="simple">HW</abbrev> = 1.11); snout short, broadly rounded in dorsal view, moderate in length, rounded and slightly protruding in profile, eye to nostril distance 10% of <abbrev xmlns:xlink="http://www.w3.org/1999/xlink" xlink:title="Snout-Vent Length" id="ABBRID0ECHBI" xlink:type="simple">SVL</abbrev>. <italic><tp:taxon-name><tp:taxon-name-part taxon-name-part-type="genus" reg="Canthus">Canthus</tp:taxon-name-part><tp:taxon-name-part taxon-name-part-type="species" reg="rostralis">rostralis</tp:taxon-name-part></tp:taxon-name></italic> and loreal region slightly concave, nares situated near tip of snout and slightly dorso-laterally directed, clearly visible in frontal and dorsal view, but not ventrally; interorbital area smooth, the upper eyelid is 1.4 of the <abbrev xmlns:xlink="http://www.w3.org/1999/xlink" xlink:title="Interorbital Distance" id="ABBRID0ERHBI" xlink:type="simple">IoD</abbrev>; a low and conical upper eyelid tubercle, rest of the head with scattered tubercles, but visible only in live specimens, without crests; tympanic annulus slightly visible, tympanum indistinguishable, tympanic annulus concealed by skin, tympanum of moderate size, ratio <abbrev xmlns:xlink="http://www.w3.org/1999/xlink" xlink:title="Tympanum Diameter" id="ABBRID0EVHBI" xlink:type="simple">TY</abbrev>/<abbrev xmlns:xlink="http://www.w3.org/1999/xlink" xlink:title="Eyelid Width" id="ABBRID0EZHBI" xlink:type="simple">EW</abbrev> 0.39, supratympanic fold present, from the outer edge of the eye to posterior the insertion point of the jaw, skin around the tympanum with scattered small tubercles; clearly visible choanae rounded and moderate in size, dentigerous processes of vomer in transverse row between choanae, separated by half of a vomer size, with five teeth on right side and seven on left side; vocal slits absent; tongue slightly longer than wide, 2/3 attached to mouth floor, shagreen in texture, with an evident papillae at the anterior 1/4 of the tongue; dorsal skin surface shagreen with scattered tubercles, ventral surface weakly areolate, without dorsolateral folds, discoidal fold present, extended from level of arm pit to the groin; cloaca partially smooth, granular in the lower part; hands moderate in size, 30% of <abbrev xmlns:xlink="http://www.w3.org/1999/xlink" xlink:title="Snout-Vent Length" id="ABBRID0E4HBI" xlink:type="simple">SVL</abbrev>, four or five low and small ulnar tubercles; finger II longer than finger I, expanded disks on fingers II, III, &amp; IV; relative lengths of adpressed fingers I &lt; II &lt; IV &lt; III; finger II subequal in size to finger VI, finger II reaching the disc on finger IV when adpressed; finger III disc 2.4× wider than distal end of adjacent phalanx; subarticular tubercles rounded, and elevated on lateral view, thenar tubercle long, oval and low; palmar and supernumerary present, slightly visible, no nuptial pads, narrow lateral fringes on fingers; hindlimbs of moderate length, <abbrev xmlns:xlink="http://www.w3.org/1999/xlink" xlink:title="Tibial Length" id="ABBRID0EBIBI" xlink:type="simple">TL</abbrev> 51% of <abbrev xmlns:xlink="http://www.w3.org/1999/xlink" xlink:title="Snout-Vent Length" id="ABBRID0EFIBI" xlink:type="simple">SVL</abbrev>; relative lengths of adpressed toes I &lt; II &lt; III &lt; V &lt; IV; when adpressed, tip of toe I reach tubercle of toe II; disc of toe IV expanded, 1.9× wider than distal end of adjacent phalanx; narrow lateral fringes on toes; between one and three non-protuberant subarticular tubercles present (one each on toes I and II, two on toes III and V, and three on toe IV); inner metatarsal tubercle elongated; outer metatarsal tubercles slightly pointed and smaller than inner; tarsal ridge absent, outer tarsal tubercles absent; hands and feet without webbing; finger and toe discs broadly expanded.</p><fig id="F5" position="float" orientation="portrait"><object-id xmlns:xlink="http://www.w3.org/1999/xlink" content-type="doi" xlink:type="simple">10.3897/zookeys.1081.63009.figure5</object-id><object-id xmlns:xlink="http://www.w3.org/1999/xlink" content-type="arpha" xlink:type="simple">F8481A50-AAD7-57E8-8DF1-F33637F8D4BA</object-id><label>Figure 5.</label><caption><p>Preserved holotype of <italic><tp:taxon-name><tp:taxon-name-part taxon-name-part-type="genus" reg="Pristimantis">Pristimantis</tp:taxon-name-part><tp:taxon-name-part taxon-name-part-type="species" reg="gretathunbergae">gretathunbergae</tp:taxon-name-part></tp:taxon-name></italic> sp. nov. (<abbrev xmlns:xlink="http://www.w3.org/1999/xlink" xlink:title="Museo Herpetológico de Chiriquí" id="ABBRID0E3IBI" xlink:type="simple">MHCH</abbrev> 3082) <bold>A</bold> left hand in ventral view <bold>B</bold> left foot in ventral view <bold>C</bold> dorsal view <bold>D</bold> ventral view <bold>E</bold> ventral view of head <bold>F</bold> lateral view of head. Scale bars: 10 mm.</p></caption><graphic xmlns:xlink="http://www.w3.org/1999/xlink" xlink:href="zookeys-1081-001-g005.jpg" position="float" orientation="portrait" xlink:type="simple" id="oo_632287.jpg"><uri content-type="original_file" xlink:type="simple">https://binary.pensoft.net/fig/632287</uri></graphic></fig></tp:treatment-sec><tp:treatment-sec sec-type="description" id="SECID0ERJBI"><title>Measurements of the holotype.</title><p><abbrev xmlns:xlink="http://www.w3.org/1999/xlink" xlink:title="Snout-Vent Length" id="ABBRID0EXJBI" xlink:type="simple">SVL</abbrev> 34.6, <abbrev xmlns:xlink="http://www.w3.org/1999/xlink" xlink:title="Head Width" id="ABBRID0E2JBI" xlink:type="simple">HW</abbrev> 12.8, <abbrev xmlns:xlink="http://www.w3.org/1999/xlink" xlink:title="Head Length" id="ABBRID0E6JBI" xlink:type="simple">HL</abbrev> 14.2, <abbrev xmlns:xlink="http://www.w3.org/1999/xlink" xlink:title="Internarial Distance" id="ABBRID0EDKBI" xlink:type="simple">InD</abbrev> 2.4, <abbrev xmlns:xlink="http://www.w3.org/1999/xlink" xlink:title="Interorbital Distance" id="ABBRID0EHKBI" xlink:type="simple">IoD</abbrev> 4.1, <abbrev xmlns:xlink="http://www.w3.org/1999/xlink" xlink:title="Eyelid Width" id="ABBRID0ELKBI" xlink:type="simple">EW</abbrev> 5.4, <abbrev xmlns:xlink="http://www.w3.org/1999/xlink" xlink:title="Eye Diameter" id="ABBRID0EPKBI" xlink:type="simple">ED</abbrev> 4.6, <abbrev xmlns:xlink="http://www.w3.org/1999/xlink" xlink:title="Eye-Nostril distance" id="ABBRID0ETKBI" xlink:type="simple">EN</abbrev> 3.6, <abbrev xmlns:xlink="http://www.w3.org/1999/xlink" xlink:title="Tympanum Diameter" id="ABBRID0EXKBI" xlink:type="simple">TY</abbrev> 1.9, <abbrev xmlns:xlink="http://www.w3.org/1999/xlink" xlink:title="Tibial Length" id="ABBRID0E2KBI" xlink:type="simple">TL</abbrev> 17.7, <abbrev xmlns:xlink="http://www.w3.org/1999/xlink" xlink:title="Foot Length" id="ABBRID0E6KBI" xlink:type="simple">FL</abbrev> 16.2, <abbrev xmlns:xlink="http://www.w3.org/1999/xlink" xlink:title="Forearm Length" id="ABBRID0EDLBI" xlink:type="simple">FAL</abbrev> 8.8, <abbrev xmlns:xlink="http://www.w3.org/1999/xlink" xlink:title="Hand Length" id="ABBRID0EHLBI" xlink:type="simple">HAL</abbrev> 10.2, <abbrev xmlns:xlink="http://www.w3.org/1999/xlink" xlink:title="Body Width" id="ABBRID0ELLBI" xlink:type="simple">BW</abbrev> 8.7, <abbrev xmlns:xlink="http://www.w3.org/1999/xlink" xlink:title="Width of 3rd Finger" id="ABBRID0EPLBI" xlink:type="simple">3FW</abbrev> 0.8, <abbrev xmlns:xlink="http://www.w3.org/1999/xlink" xlink:title="Disk Width of 3rd Finger" id="ABBRID0ETLBI" xlink:type="simple">3FD</abbrev> 1.5, <abbrev xmlns:xlink="http://www.w3.org/1999/xlink" xlink:title="Width of 3rd Toe" id="ABBRID0EXLBI" xlink:type="simple">3TW</abbrev> 0.9, <abbrev xmlns:xlink="http://www.w3.org/1999/xlink" xlink:title="Disk Width of 3rd Toe" id="ABBRID0E2LBI" xlink:type="simple">3TD</abbrev> 1.4, <abbrev xmlns:xlink="http://www.w3.org/1999/xlink" xlink:title="Width of 4th Toe" id="ABBRID0E6LBI" xlink:type="simple">4TW</abbrev> 0.7, <abbrev xmlns:xlink="http://www.w3.org/1999/xlink" xlink:title="Disk Width of 4th Toe" id="ABBRID0EDMBI" xlink:type="simple">4TD</abbrev> 1.3.</p></tp:treatment-sec><tp:treatment-sec sec-type="Coloration of holotype in life" id="SECID0EHMBI"><title>Coloration of holotype in life</title><p>(<abbrev xmlns:xlink="http://www.w3.org/1999/xlink" xlink:title="Museo Herpetológico de Chiriquí" id="ABBRID0ENMBI" xlink:type="simple">MHCH</abbrev> 3082; Fig. <xref ref-type="fig" rid="F4">4A</xref>): Color codes of <xref ref-type="bibr" rid="B39">Köhler 2012</xref> in parenthesis: In life, the dorsum is cream color (Light Yellow Ocher 13), with reddish (Chrome Orange 74) irregular big blotches, except in the flanks; inferior part of supratympanic fold suffused with brown color (Russet 44); thighs and anterior portion of tibia and foot with transverse bars. Groin is reddish (Scarlet 69) above and yellow (Orange Yellow 8) below. The margin of the upper lip is yellow (Sulphur Yellow 80). The iris is almost black (Black Carmine 61) with paler (Geranium 66) spots. The area between flanks and venter is suffused with cream color (Cream Yellow 82), the venter is dirty white.</p></tp:treatment-sec><tp:treatment-sec sec-type="Coloration in preservative" id="SECID0EZMBI"><title>Coloration in preservative</title><p>(Fig. <xref ref-type="fig" rid="F5">5</xref>): Dorsal ground color cream (Pale Pinkish Buff 3), suffused with minute dark pigments (Hair Brown 277), pale (Light Orange Yellow 7) groin, forelimbs, and hind limbs and with diffuse dark (Hair Brown 277) transverse bands; ventral areas cream (Cream Color 12); underparts of finger and toe disks diffused with dark (Hair Brown 277) pigments.</p></tp:treatment-sec><tp:treatment-sec sec-type="variation" id="SECID0EDNBI"><title>Variation</title><p>(Fig. <xref ref-type="fig" rid="F4">4</xref>, Suppl. material <xref ref-type="supplementary-material" rid="S2">2</xref>: Figs S8–S11): Most specimens correspond with the general description of the holotype, but some specimens show variation, including pale brown (Clay Color 18, 20) dorsum, with or without reddish (Chrome Orange 74) irregularly distributed and sized large blotches on dorsum; a specimen from Cerro Chucantí photographed in 2016 had flanks with reddish color (Scarlet 69), in between the dorsal (Clay Color 20) and ventral (dirty white) color. Other specimens from Ambroya presented spots (GE) or bands on dorsum. One female had uniform yellow color (Orange Yellow 8) on venter. Morphometric variation is shown on Table <xref ref-type="table" rid="T2">2</xref>.</p></tp:treatment-sec><tp:treatment-sec sec-type="etymology" id="SECID0EVNBI"><title>Etymology.</title><p>The specific name is a noun in the genitive case and is a patronym in honor for Greta Thunberg, a Swedish student, and her global climate activism. Greta initiated a “School Strike for Climate Action” outside the Swedish parliament to demand a radical response to the threat by the ongoing climate change. Then sixteen-year-old Thunberg’s example has inspired students worldwide to carry out similar strikes called Fridays For Future that started in August 2018. In December 2018 she addressed world leaders at the COP24 climate talks in Katowice, Poland, with sharp and unmasked words, and equally impressed a global audience in January 2020 with her unpolitical, direct speech down to the point on “Averting a Climate Apocalypse” at the <abbrev xmlns:xlink="http://www.w3.org/1999/xlink" xlink:title="World Economic Forum" id="ABBRID0E2NBI" xlink:type="simple">WEF</abbrev> (World Economic Forum) in Davos, Switzerland. Just recently, she publicly slammed the world leaders at the 26<sup>th</sup> UN Climate Change Conference of the Parties (COP26) in Glasgow, November 2021, for not doing enough to meet the demands of the climate emergency. Greta Thunberg represents the authentic voice that exposes the motivations behind the diplomatic curtain of politicians and business stakeholders. Her voice is essential if we want to revert to and maintain a healthy environment on the planet we all share, and not least, learn to respect its magnificent mega-diversity of life that took millions of years to evolve.</p></tp:treatment-sec><tp:treatment-sec sec-type="distribution" id="SECID0EBOBI"><title>Distribution.</title><p><italic><tp:taxon-name><tp:taxon-name-part taxon-name-part-type="genus" reg="Pristimantis">Pristimantis</tp:taxon-name-part><tp:taxon-name-part taxon-name-part-type="species" reg="gretathunbergae">gretathunbergae</tp:taxon-name-part></tp:taxon-name></italic> sp. nov. is endemic to Panama, but it could occur on near mountains along the border in Colombia. Its currently known distribution covers eastern Panama with records from the Darien Mountains within Embera Comarca and the Maje Mountains within Darien and Panama Provinces, including the type locality at Cerro Chucantí. The distribution continues west into Central Panama, including records from Piedras-Pacora Mountains, Panama Province, and Cerro Bruja, Colon Province, both within Chagres National Park. Farther west across the Panama Canal, <italic><tp:taxon-name><tp:taxon-name-part taxon-name-part-type="genus" reg="Pristimantis">P.</tp:taxon-name-part><tp:taxon-name-part taxon-name-part-type="species" reg="gretathunbergae">gretathunbergae</tp:taxon-name-part></tp:taxon-name></italic> sp. nov. is present at Altos del Maria, region of Gaita Hills, Panama Oeste Province, and in the region of El Cope, Omar Torrijos National Park, Coclé Province.</p><p>Color pattern of specimens from Cerro Brewster, not included in the <abbrev xmlns:xlink="http://www.w3.org/1999/xlink" xlink:title="Linear Discriminant Analysis" id="ABBRID0E6OBI" xlink:type="simple">LDA</abbrev> (DFA) analysis, are consistent with the specimens from Maje Mountains in having a cream dorsum coloration, the margin of the upper lip in females yellow, an iris nearly black with pale dots or speckles, venter dirty white, and general stocky body and head. Due to the unique combination of characters of <italic><tp:taxon-name><tp:taxon-name-part taxon-name-part-type="genus" reg="Pristimantis">P.</tp:taxon-name-part><tp:taxon-name-part taxon-name-part-type="species" reg="gretathunbergae">gretathunbergae</tp:taxon-name-part></tp:taxon-name></italic> sp. nov., in particular the blackish non-reticulated iris and light, unpatterned upper lip, that differs from any other related rainfrog in Panama and Colombia, we confidently allocate specimens available only as photo vouchers from Cerro Bruja, Colon Province, and Altos del Maria, Gaita Hills, Panama Oeste Province to the same species. The latter two localities substantially reduce the gap to El Cope, Cocle Province, the origin of the most western specimen of our Group 1. So far, we have not received photographic vouchers for the specimen from El Cope, but the low 16S-divergence of 2.3% clearly links it to the undescribed species from the Maje Mountains (see above).</p></tp:treatment-sec><tp:treatment-sec sec-type="natural history" id="SECID0EOPBI"><title>Natural history.</title><p><italic><tp:taxon-name><tp:taxon-name-part taxon-name-part-type="genus" reg="Pristimantis">Pristimantis</tp:taxon-name-part><tp:taxon-name-part taxon-name-part-type="species" reg="gretathunbergae">gretathunbergae</tp:taxon-name-part></tp:taxon-name></italic> sp. nov. has been recorded at altitudes between 718–1439 m a.s.l. and occupies most frequently montane forest, a cloud forest consisting predominantly of trees covered with moss and a large variety of understory and midstory bromeliads (<xref ref-type="bibr" rid="B17">Flores et al. 2018</xref>). At night, this species was observed between 0.5–3 m above the ground on tree bark and in the bromeliad foliage (Fig. <xref ref-type="fig" rid="F6">6</xref>). During daytime, individuals were found hiding between bromeliad leaves. At the top of Cerro Chucantí, males were calling (a sporadic “chack”) during the rainy season in December. Reproductive activities beginning with the rain period have also been observed at Altos del Maria, near Gaita Hills. Three females have been seen guarding clutch of eggs for at least four nights in bromeliads and moss-covered tree branches (Fig. <xref ref-type="fig" rid="F6">6</xref>, Suppl. material <xref ref-type="supplementary-material" rid="S2">2</xref>: Fig. S8E). Diet is not known, but as in other <italic><tp:taxon-name><tp:taxon-name-part taxon-name-part-type="genus" reg="Pristimantis">Pristimantis</tp:taxon-name-part></tp:taxon-name></italic>, it likely consists of a variety of arthropods, mostly ants, orthopterans, and spiders (<xref ref-type="bibr" rid="B45">Lynch and Duellman 1997</xref>; <xref ref-type="bibr" rid="B25">Garcia et al. 2015</xref>).</p><fig id="F6" position="float" orientation="portrait"><object-id xmlns:xlink="http://www.w3.org/1999/xlink" content-type="doi" xlink:type="simple">10.3897/zookeys.1081.63009.figure6</object-id><object-id xmlns:xlink="http://www.w3.org/1999/xlink" content-type="arpha" xlink:type="simple">ADF431A2-798D-5EB5-B076-055629D2CFA3</object-id><label>Figure 6.</label><caption><p>Habitat, mating, and parental care in females of <italic><tp:taxon-name><tp:taxon-name-part taxon-name-part-type="genus" reg="Pristimantis">Pristimantis</tp:taxon-name-part><tp:taxon-name-part taxon-name-part-type="species" reg="gretathunbergae">gretathunbergae</tp:taxon-name-part></tp:taxon-name></italic> sp. nov. from Cerro Chucantí <bold>A</bold> Habitat on Cerro Chucantí at ca. 1300 m a.s.l. <bold>B</bold> understory bromeliad with a <italic><tp:taxon-name><tp:taxon-name-part taxon-name-part-type="genus" reg="Pristimantis">P.</tp:taxon-name-part><tp:taxon-name-part taxon-name-part-type="species" reg="gretathunbergae">gretathunbergae</tp:taxon-name-part></tp:taxon-name></italic> sp. nov. in situ (blue line) and zoomed in on inset (<abbrev xmlns:xlink="http://www.w3.org/1999/xlink" xlink:title="Museo Herpetológico de Chiriquí" id="ABBRID0EASBI" xlink:type="simple">MHCH</abbrev> 3115) <bold>C</bold> amplectant pair on axillary part of bromeliad leaf (not collected) <bold>D</bold> same female after amplexus guarding eggs <bold>E</bold> female of <italic><tp:taxon-name><tp:taxon-name-part taxon-name-part-type="genus" reg="Pristimantis">P.</tp:taxon-name-part><tp:taxon-name-part taxon-name-part-type="species" reg="gretathunbergae">gretathunbergae</tp:taxon-name-part></tp:taxon-name></italic> taking care of its eggs with a male <italic><tp:taxon-name><tp:taxon-name-part taxon-name-part-type="genus" reg="Pristimantis">P.</tp:taxon-name-part><tp:taxon-name-part taxon-name-part-type="species" reg="cruentus">cruentus</tp:taxon-name-part></tp:taxon-name></italic> species holding on the female in reverse position (not collected) <bold>F</bold> female with eggs about to hatch, note the transparency of the egg membrane (not collected).</p></caption><graphic xmlns:xlink="http://www.w3.org/1999/xlink" xlink:href="zookeys-1081-001-g006.jpg" position="float" orientation="portrait" xlink:type="simple" id="oo_632288.jpg"><uri content-type="original_file" xlink:type="simple">https://binary.pensoft.net/fig/632288</uri></graphic></fig></tp:treatment-sec><tp:treatment-sec sec-type="Conservation" id="SECID0EHTBI"><title>Conservation.</title><p>Habitats occupied by <italic><tp:taxon-name><tp:taxon-name-part taxon-name-part-type="genus" reg="Pristimantis">P.</tp:taxon-name-part><tp:taxon-name-part taxon-name-part-type="species" reg="gretathunbergae">gretathunbergae</tp:taxon-name-part></tp:taxon-name></italic> sp. nov. are under latent threat. For example, anthropogenic pressure around Cerro Chucantí and the Maje Mountains most likely will lead to declines of populations through habitat destruction (<xref ref-type="bibr" rid="B10">Batista et al. 2020</xref>). Similar scenarios are known and can be expected from the other known sites of <italic><tp:taxon-name><tp:taxon-name-part taxon-name-part-type="genus" reg="Pristimantis">P.</tp:taxon-name-part><tp:taxon-name-part taxon-name-part-type="species" reg="gretathunbergae">gretathunbergae</tp:taxon-name-part></tp:taxon-name></italic> sp. nov., as they mostly represent restricted montane areas surrounded by agriculture and pastures, and only a few sites are within protected areas (Chucantí Private Reserve, Chagres National Park, General de División Omar Torrijos Herera). Greta Thunberg’s Rainfrog is, thus far, known only from patches of primary forest and slightly disturbed areas. Unfortunately, in the areas surrounding <italic><tp:taxon-name><tp:taxon-name-part taxon-name-part-type="genus" reg="Pristimantis">P.</tp:taxon-name-part><tp:taxon-name-part taxon-name-part-type="species" reg="gretathunbergae">gretathunbergae</tp:taxon-name-part></tp:taxon-name></italic> sp. nov. localities, population declines are related to the chytrid fungus (<italic><tp:taxon-name><tp:taxon-name-part taxon-name-part-type="genus" reg="Batrachochytrium">Batrachochytrium</tp:taxon-name-part><tp:taxon-name-part taxon-name-part-type="species" reg="dendrobatidis">dendrobatidis</tp:taxon-name-part></tp:taxon-name></italic>) and pose an additional serious threat (<xref ref-type="bibr" rid="B64">Rebollar et al. 2014</xref>; <xref ref-type="bibr" rid="B76">Voyles et al. 2018</xref>). Consequently, <italic><tp:taxon-name><tp:taxon-name-part taxon-name-part-type="genus" reg="Pristimantis">P.</tp:taxon-name-part><tp:taxon-name-part taxon-name-part-type="species" reg="gretathunbergae">gretathunbergae</tp:taxon-name-part></tp:taxon-name></italic> sp. nov. should be listed as “Vulnerable (<abbrev xmlns:xlink="http://www.w3.org/1999/xlink" xlink:title="Vulnerable" id="ABBRID0EQVBI" xlink:type="simple">VU</abbrev>)” in the global Red List of the <xref ref-type="bibr" rid="B33">IUCN (2018)</xref> according to criteria B2ab(iii), because: i) its reduced area of occupancy is less than 2000 km<sup>2</sup>, ii) it is known from fewer than ten localities, iii) its range is severely fragmented with continuing decline in extent and/or quality of habitat. The Environmental Vulnerability Score (<abbrev xmlns:xlink="http://www.w3.org/1999/xlink" xlink:title="Environmental Vulnerability Score" id="ABBRID0E1VBI" xlink:type="simple">EVS</abbrev>) of this species is 18, placing it in the upper segment of the high vulnerability categories. This score is based on a contributory score of 6 for distribution limited to Central America in the vicinity of the type locality; 8 for ecological distribution, because it is known only from one forest type, and 4 for reproductive mode, because eggs are laid in moist arboreal situations, and tadpoles undergo direct development (<xref ref-type="bibr" rid="B36">Johnson et al. 2015</xref>).</p></tp:treatment-sec><tp:treatment-sec><!--Section generated to contain objects referenced in tp:taxon-treatment.--><supplementary-material xmlns:xlink="http://www.w3.org/1999/xlink" id="S2" position="float" orientation="portrait" xlink:type="simple"><object-id content-type="arpha" xlink:type="simple">57246E43-1C67-5AEF-A3D8-6B9F936151BD</object-id><label>Supplementary material 2</label><caption><p>Figures S1–S16</p></caption><statement content-type="dataType"><label>Data type</label><p>docx file</p></statement><statement content-type="notes"><label>Explanation note</label><p>A new rainfrog of the genus <italic><tp:taxon-name><tp:taxon-name-part taxon-name-part-type="genus" reg="Pristimantis">Pristimantis</tp:taxon-name-part></tp:taxon-name></italic> (<tp:taxon-name><tp:taxon-name-part taxon-name-part-type="order">Anura</tp:taxon-name-part></tp:taxon-name>, <tp:taxon-name><tp:taxon-name-part taxon-name-part-type="superfamily">Brachycephaloidea</tp:taxon-name-part></tp:taxon-name>) from central and eastern Panama</p></statement><media xlink:href="zookeys-1081-001-s002.docx" mimetype="application" mime-subtype="vnd.openxmlformats-officedocument.wordprocessingml.document" position="float" orientation="portrait" xlink:type="simple" id="oo_632290.docx"><uri content-type="original_file" xlink:type="simple">https://binary.pensoft.net/file/632290</uri></media><permissions><license xlink:type="simple"><license-p>This dataset is made available under the Open Database License (http://opendatacommons.org/licenses/odbl/1.0/). The Open Database License (ODbL) is a license agreement intended to allow users to freely share, modify, and use this Dataset while maintaining this same freedom for others, provided that the original source and author(s) are credited.</license-p></license></permissions><attrib specific-use="authors">Konrad Mebert, Macario González-Pinzón, Madian Miranda, Edgardo Griffith, Milan Vesely, P. Lennart Schmid, Abel Batista</attrib></supplementary-material><table-wrap id="T1" position="float" orientation="portrait"><label>Table 1.</label><caption><p>Estimates of net evolutionary divergence (mean %) between groups (G-numbers from the <abbrev xmlns:xlink="http://www.w3.org/1999/xlink" xlink:title="Automatic Barcode Gap Discovery" id="ABBRID0ET5AE" xlink:type="simple">ABGD</abbrev> analysis) of sequences of two mtDNA genes, 16S and COI. For every group, the estimated average evolutionary divergence over sequence pairs within groups is shown in parenthesis, with n: number of samples included in each group, followed by origin of country: CO (Colombia), CR (Costa Rica), EC (Ecuador), HO (Honduras), PA (Panama).</p></caption><table id="TID0E4MBI" rules="all"><tbody><tr><th rowspan="2" colspan="1">Species</th><th rowspan="1" colspan="9">16S and COI evolutionary divergence between groups</th></tr><tr><th rowspan="1" colspan="1">G1</th><th rowspan="1" colspan="1">G2</th><th rowspan="1" colspan="1">G3</th><th rowspan="1" colspan="1">G4</th><th rowspan="1" colspan="1">G5</th><th rowspan="1" colspan="1">G6</th><th rowspan="1" colspan="1">G7</th><th rowspan="1" colspan="1">G8</th><th rowspan="1" colspan="1">G9</th></tr><tr><td rowspan="1" colspan="1">G1 <italic><tp:taxon-name><tp:taxon-name-part taxon-name-part-type="genus" reg="Pristimantis">P.</tp:taxon-name-part><tp:taxon-name-part taxon-name-part-type="species" reg="gretathunbergae">gretathunbergae</tp:taxon-name-part></tp:taxon-name></italic> sp. nov. (5%; n: 10, PA)</td><td rowspan="1" colspan="1">–</td><td rowspan="1" colspan="1">–</td><td rowspan="1" colspan="1">–</td><td rowspan="1" colspan="1">–</td><td rowspan="1" colspan="1">–</td><td rowspan="1" colspan="1">–</td><td rowspan="1" colspan="1">–</td><td rowspan="1" colspan="1">–</td><td rowspan="1" colspan="1">–</td></tr><tr><td rowspan="1" colspan="1">G2 <italic><tp:taxon-name><tp:taxon-name-part taxon-name-part-type="genus" reg="Pristimantis">P.</tp:taxon-name-part><tp:taxon-name-part taxon-name-part-type="species" reg="penelopus">penelopus</tp:taxon-name-part></tp:taxon-name></italic> (3%; n: 3, CO)</td><td rowspan="1" colspan="1">9.6</td><td rowspan="1" colspan="1">–</td><td rowspan="1" colspan="1">–</td><td rowspan="1" colspan="1">–</td><td rowspan="1" colspan="1">–</td><td rowspan="1" colspan="1">–</td><td rowspan="1" colspan="1">–</td><td rowspan="1" colspan="1">–</td><td rowspan="1" colspan="1">–</td></tr><tr><td rowspan="1" colspan="1">G3 <italic><tp:taxon-name><tp:taxon-name-part taxon-name-part-type="genus" reg="Pristimantis">P.</tp:taxon-name-part><tp:taxon-name-part taxon-name-part-type="species" reg="erythropleura">erythropleura</tp:taxon-name-part></tp:taxon-name></italic> (1%; n: 2 CO)</td><td rowspan="1" colspan="1">11.0</td><td rowspan="1" colspan="1">8.1</td><td rowspan="1" colspan="1">–</td><td rowspan="1" colspan="1">–</td><td rowspan="1" colspan="1">–</td><td rowspan="1" colspan="1">–</td><td rowspan="1" colspan="1">–</td><td rowspan="1" colspan="1">–</td><td rowspan="1" colspan="1">–</td></tr><tr><td rowspan="1" colspan="1">G4 <italic><tp:taxon-name><tp:taxon-name-part taxon-name-part-type="genus" reg="Pristimantis">P.</tp:taxon-name-part><tp:taxon-name-part taxon-name-part-type="species" reg="viejas">viejas</tp:taxon-name-part></tp:taxon-name></italic> (n.a.: n: 1, CO)</td><td rowspan="1" colspan="1">13.7</td><td rowspan="1" colspan="1">12.7</td><td rowspan="1" colspan="1">14.6</td><td rowspan="1" colspan="1">–</td><td rowspan="1" colspan="1">–</td><td rowspan="1" colspan="1">–</td><td rowspan="1" colspan="1">–</td><td rowspan="1" colspan="1">–</td><td rowspan="1" colspan="1">–</td></tr><tr><td rowspan="1" colspan="1">G5 <italic><tp:taxon-name><tp:taxon-name-part taxon-name-part-type="genus" reg="Pristimantis">P.</tp:taxon-name-part><tp:taxon-name-part taxon-name-part-type="species" reg="cruentus">cruentus</tp:taxon-name-part></tp:taxon-name></italic> (12%; n: 22, PA)</td><td rowspan="1" colspan="1">14.9</td><td rowspan="1" colspan="1">13.4</td><td rowspan="1" colspan="1">13.1</td><td rowspan="1" colspan="1">17.0</td><td rowspan="1" colspan="1">–</td><td rowspan="1" colspan="1">–</td><td rowspan="1" colspan="1">–</td><td rowspan="1" colspan="1">–</td><td rowspan="1" colspan="1">–</td></tr><tr><td rowspan="1" colspan="1">G6 <italic><tp:taxon-name><tp:taxon-name-part taxon-name-part-type="genus" reg="Pristimantis">P.</tp:taxon-name-part><tp:taxon-name-part taxon-name-part-type="species" reg="cerasinus">cerasinus</tp:taxon-name-part></tp:taxon-name></italic> (6%; n: 2, CR, PA)</td><td rowspan="1" colspan="1">14.6</td><td rowspan="1" colspan="1">12.8</td><td rowspan="1" colspan="1">14.3</td><td rowspan="1" colspan="1">13.2</td><td rowspan="1" colspan="1">17.5</td><td rowspan="1" colspan="1">–</td><td rowspan="1" colspan="1">–</td><td rowspan="1" colspan="1">–</td><td rowspan="1" colspan="1">–</td></tr><tr><td rowspan="1" colspan="1">G7 <italic><tp:taxon-name><tp:taxon-name-part taxon-name-part-type="genus" reg="Pristimantis">P.</tp:taxon-name-part><tp:taxon-name-part taxon-name-part-type="species" reg="calcaratus">calcaratus</tp:taxon-name-part></tp:taxon-name></italic> (0%; %; n: 2, EC)</td><td rowspan="1" colspan="1">15.1</td><td rowspan="1" colspan="1">12.2</td><td rowspan="1" colspan="1">13.2</td><td rowspan="1" colspan="1">13.2</td><td rowspan="1" colspan="1">16.5</td><td rowspan="1" colspan="1">15.9</td><td rowspan="1" colspan="1">–</td><td rowspan="1" colspan="1">–</td><td rowspan="1" colspan="1">–</td></tr><tr><td rowspan="1" colspan="1">G8 <italic><tp:taxon-name><tp:taxon-name-part taxon-name-part-type="genus" reg="Pristimantis">P.</tp:taxon-name-part><tp:taxon-name-part taxon-name-part-type="species" reg="museosus">museosus</tp:taxon-name-part></tp:taxon-name></italic> (n.a; n:1, PA)</td><td rowspan="1" colspan="1">16.4</td><td rowspan="1" colspan="1">12.7</td><td rowspan="1" colspan="1">14.2</td><td rowspan="1" colspan="1">15.7</td><td rowspan="1" colspan="1">18.0</td><td rowspan="1" colspan="1">16.0</td><td rowspan="1" colspan="1">18.3</td><td rowspan="1" colspan="1">–</td><td rowspan="1" colspan="1">–</td></tr><tr><td rowspan="1" colspan="1">G9 <italic><tp:taxon-name><tp:taxon-name-part taxon-name-part-type="genus" reg="Pristimantis">P.</tp:taxon-name-part><tp:taxon-name-part taxon-name-part-type="species" reg="ridens">ridens</tp:taxon-name-part></tp:taxon-name></italic> (11%; n: 3, CR, HO)</td><td rowspan="1" colspan="1">18.6</td><td rowspan="1" colspan="1">15.4</td><td rowspan="1" colspan="1">15.7</td><td rowspan="1" colspan="1">17.3</td><td rowspan="1" colspan="1">19.2</td><td rowspan="1" colspan="1">17.9</td><td rowspan="1" colspan="1">16.7</td><td rowspan="1" colspan="1">21.1</td><td rowspan="1" colspan="1">–</td></tr><tr><td rowspan="1" colspan="1">G10 <italic><tp:taxon-name><tp:taxon-name-part taxon-name-part-type="genus" reg="Pristimantis">P.</tp:taxon-name-part><tp:taxon-name-part taxon-name-part-type="species" reg="taeniatus">taeniatus</tp:taxon-name-part></tp:taxon-name></italic> (13%; n: 3, CO)</td><td rowspan="1" colspan="1">22.0</td><td rowspan="1" colspan="1">20.6</td><td rowspan="1" colspan="1">20.5</td><td rowspan="1" colspan="1">22.4</td><td rowspan="1" colspan="1">22.7</td><td rowspan="1" colspan="1">22.0</td><td rowspan="1" colspan="1">20.6</td><td rowspan="1" colspan="1">22.3</td><td rowspan="1" colspan="1">21.7</td></tr></tbody></table></table-wrap><table-wrap id="T2" position="float" orientation="portrait"><label>Table 2.</label><caption><p>Morphometric characters of adult <italic><tp:taxon-name><tp:taxon-name-part taxon-name-part-type="genus" reg="Pristimantis">Pristimantis</tp:taxon-name-part><tp:taxon-name-part taxon-name-part-type="species" reg="gretathunbergae">gretathunbergae</tp:taxon-name-part></tp:taxon-name></italic> sp. nov. with mean ± SD (range, followed by n); all values are in mm and separated by sex. Abbreviations of raw variables: Snout-Vent Length (<abbrev xmlns:xlink="http://www.w3.org/1999/xlink" xlink:title="Snout-Vent Length" id="ABBRID0E44AG" xlink:type="simple">SVL</abbrev>), Head Width (<abbrev xmlns:xlink="http://www.w3.org/1999/xlink" xlink:title="Head Width" id="ABBRID0EB5AG" xlink:type="simple">HW</abbrev>), Head Length (<abbrev xmlns:xlink="http://www.w3.org/1999/xlink" xlink:title="Head Length" id="ABBRID0EF5AG" xlink:type="simple">HL</abbrev>), Internarial Distance (<abbrev xmlns:xlink="http://www.w3.org/1999/xlink" xlink:title="Internarial Distance" id="ABBRID0EJ5AG" xlink:type="simple">InD</abbrev>), Interorbital Distance (<abbrev xmlns:xlink="http://www.w3.org/1999/xlink" xlink:title="Interorbital Distance" id="ABBRID0EN5AG" xlink:type="simple">IoD</abbrev>), Eyelid Width (<abbrev xmlns:xlink="http://www.w3.org/1999/xlink" xlink:title="Eyelid Width" id="ABBRID0ER5AG" xlink:type="simple">EW</abbrev>) Eye Diameter (<abbrev xmlns:xlink="http://www.w3.org/1999/xlink" xlink:title="Eye Diameter" id="ABBRID0EV5AG" xlink:type="simple">ED</abbrev>), Eye-Nostril Distance (<abbrev xmlns:xlink="http://www.w3.org/1999/xlink" xlink:title="Eye-Nostril distance" id="ABBRID0EZ5AG" xlink:type="simple">EN</abbrev>), Tympanum Diameter (<abbrev xmlns:xlink="http://www.w3.org/1999/xlink" xlink:title="Tympanum Diameter" id="ABBRID0E45AG" xlink:type="simple">TY</abbrev>), Tibial Length (<abbrev xmlns:xlink="http://www.w3.org/1999/xlink" xlink:title="Tibial Length" id="ABBRID0EB6AG" xlink:type="simple">TL</abbrev>), Foot Length (<abbrev xmlns:xlink="http://www.w3.org/1999/xlink" xlink:title="Foot Length" id="ABBRID0EF6AG" xlink:type="simple">FL</abbrev>), Forearm Length (<abbrev xmlns:xlink="http://www.w3.org/1999/xlink" xlink:title="Forearm Length" id="ABBRID0EJ6AG" xlink:type="simple">FAL</abbrev>), Hand Length (<abbrev xmlns:xlink="http://www.w3.org/1999/xlink" xlink:title="Hand Length" id="ABBRID0EN6AG" xlink:type="simple">HAL</abbrev>), Body Width (<abbrev xmlns:xlink="http://www.w3.org/1999/xlink" xlink:title="Body Width" id="ABBRID0ER6AG" xlink:type="simple">BW</abbrev>), Axilla-Groin Distance (<abbrev xmlns:xlink="http://www.w3.org/1999/xlink" xlink:title="Axilla-Groin Distance" id="ABBRID0EV6AG" xlink:type="simple">AGD</abbrev>), 3<sup>rd</sup> Finger Width (<abbrev xmlns:xlink="http://www.w3.org/1999/xlink" xlink:title="Width of 3rd Finger" id="ABBRID0E26AG" xlink:type="simple">3FW</abbrev>), 3<sup>rd</sup> Finger Disk Width (<abbrev xmlns:xlink="http://www.w3.org/1999/xlink" xlink:title="Disk Width of 3rd Finger" id="ABBRID0EBABG" xlink:type="simple">3FD</abbrev>), 3<sup>rd</sup> Toe Width (<abbrev xmlns:xlink="http://www.w3.org/1999/xlink" xlink:title="Width of 3rd Toe" id="ABBRID0EHABG" xlink:type="simple">3TW</abbrev>), 3<sup>rd</sup> Toe Disk Width (<abbrev xmlns:xlink="http://www.w3.org/1999/xlink" xlink:title="Disk Width of 3rd Toe" id="ABBRID0ENABG" xlink:type="simple">3TD</abbrev>), 4<sup>th</sup> Toe Width (<abbrev xmlns:xlink="http://www.w3.org/1999/xlink" xlink:title="Width of 4th Toe" id="ABBRID0ETABG" xlink:type="simple">4TW</abbrev>), and 4<sup>th</sup> Toe Disk Width (<abbrev xmlns:xlink="http://www.w3.org/1999/xlink" xlink:title="Disk Width of 4th Toe" id="ABBRID0EZABG" xlink:type="simple">4TD</abbrev>); see methods for definitions.</p></caption><table id="TID0E15BI" rules="all"><tbody><tr><th rowspan="1" colspan="1">Measurement</th><th rowspan="1" colspan="1">Females</th><th rowspan="1" colspan="1">Males</th></tr><tr><td rowspan="1" colspan="1">
                  <abbrev xmlns:xlink="http://www.w3.org/1999/xlink" xlink:title="Snout-Vent Length" id="ABBRID0EQBBG" xlink:type="simple">SVL</abbrev>
                </td><td rowspan="1" colspan="1">42.66±3.71(38.15–46.3; 4)</td><td rowspan="1" colspan="1">31.24±3.52(26.9–36.7; 8)</td></tr><tr><td rowspan="1" colspan="1">
                  <abbrev xmlns:xlink="http://www.w3.org/1999/xlink" xlink:title="Head Width" id="ABBRID0E6BBG" xlink:type="simple">HW</abbrev>
                </td><td rowspan="1" colspan="1">19.17±0.99(17.84–20; 4)</td><td rowspan="1" colspan="1">12.39±1.55(10.7–15.9; 8)</td></tr><tr><td rowspan="1" colspan="1">
                  <abbrev xmlns:xlink="http://www.w3.org/1999/xlink" xlink:title="Head Length" id="ABBRID0EOCBG" xlink:type="simple">HL</abbrev>
                </td><td rowspan="1" colspan="1">18.14±1.49(16.46–19.9; 4)</td><td rowspan="1" colspan="1">12.44±1.69(10–14.7; 7)</td></tr><tr><td rowspan="1" colspan="1">
                  <abbrev xmlns:xlink="http://www.w3.org/1999/xlink" xlink:title="Internarial Distance" id="ABBRID0E4CBG" xlink:type="simple">InD</abbrev>
                </td><td rowspan="1" colspan="1">3.05±0.21(2.9–3.2; 2)</td><td rowspan="1" colspan="1">2.37±0.55(1.67–3.3; 7)</td></tr><tr><td rowspan="1" colspan="1">
                  <abbrev xmlns:xlink="http://www.w3.org/1999/xlink" xlink:title="Interorbital Distance" id="ABBRID0EMDBG" xlink:type="simple">IoD</abbrev>
                </td><td rowspan="1" colspan="1">5.1±0.71(4.6–5.6; 2)</td><td rowspan="1" colspan="1">3.11±0.45(2.6–3.9; 7)</td></tr><tr><td rowspan="1" colspan="1">
                  <abbrev xmlns:xlink="http://www.w3.org/1999/xlink" xlink:title="Eyelid Width" id="ABBRID0E2DBG" xlink:type="simple">EW</abbrev>
                </td><td rowspan="1" colspan="1">6.3±0.14(6.2–6.4; 2)</td><td rowspan="1" colspan="1">4.79±0.43(4.3–5.4; 7)</td></tr><tr><td rowspan="1" colspan="1">
                  <abbrev xmlns:xlink="http://www.w3.org/1999/xlink" xlink:title="Tibial Length" id="ABBRID0EKEBG" xlink:type="simple">TL</abbrev>
                </td><td rowspan="1" colspan="1">23.15±2.05(21.7–24.6; 2)</td><td rowspan="1" colspan="1">14.61±5.07(3.5–18.8; 7)</td></tr><tr><td rowspan="1" colspan="1">
                  <abbrev xmlns:xlink="http://www.w3.org/1999/xlink" xlink:title="Foot Length" id="ABBRID0EZEBG" xlink:type="simple">FL</abbrev>
                </td><td rowspan="1" colspan="1">22.1±0.14(22–22.2; 2)</td><td rowspan="1" colspan="1">14.45±1.99(11.7–17.8; 7)</td></tr><tr><td rowspan="1" colspan="1">
                  <abbrev xmlns:xlink="http://www.w3.org/1999/xlink" xlink:title="Tympanum Diameter" id="ABBRID0EIFBG" xlink:type="simple">TY</abbrev>
                </td><td rowspan="1" colspan="1">2.85±0.92(2.2–3.5; 2)</td><td rowspan="1" colspan="1">1.34±0.49(0.65–2; 7)</td></tr><tr><td rowspan="1" colspan="1">
                  <abbrev xmlns:xlink="http://www.w3.org/1999/xlink" xlink:title="Eye Diameter" id="ABBRID0EXFBG" xlink:type="simple">ED</abbrev>
                </td><td rowspan="1" colspan="1">5.45±0.21(5.3–5.6; 2)</td><td rowspan="1" colspan="1">4.11±0.61(3.7–5.3; 7)</td></tr><tr><td rowspan="1" colspan="1">
                  <abbrev xmlns:xlink="http://www.w3.org/1999/xlink" xlink:title="Eye-Nostril distance" id="ABBRID0EGGBG" xlink:type="simple">EN</abbrev>
                </td><td rowspan="1" colspan="1">5.65±0.49(5.3–6; 2)</td><td rowspan="1" colspan="1">3.55±0.67(3.02–5; 7)</td></tr><tr><td rowspan="1" colspan="1">
                  <abbrev xmlns:xlink="http://www.w3.org/1999/xlink" xlink:title="Forearm Length" id="ABBRID0EVGBG" xlink:type="simple">FAL</abbrev>
                </td><td rowspan="1" colspan="1">11.2±1.13(10.4–12; 2)</td><td rowspan="1" colspan="1">7.73±0.85(6.5–8.86; 7)</td></tr><tr><td rowspan="1" colspan="1">
                  <abbrev xmlns:xlink="http://www.w3.org/1999/xlink" xlink:title="Hand Length" id="ABBRID0EEHBG" xlink:type="simple">HAL</abbrev>
                </td><td rowspan="1" colspan="1">9.15±6.72(4.4–13.9; 2)</td><td rowspan="1" colspan="1">9.22±1.27(7.5–11.4; 7)</td></tr><tr><td rowspan="1" colspan="1">
                  <abbrev xmlns:xlink="http://www.w3.org/1999/xlink" xlink:title="Width of 3rd Finger" id="ABBRID0ETHBG" xlink:type="simple">3FW</abbrev>
                </td><td rowspan="1" colspan="1">1.45±0.21(1.3–1.6; 2)</td><td rowspan="1" colspan="1">0.72±0.28(0.41–1.1; 7)</td></tr><tr><td rowspan="1" colspan="1">
                  <abbrev xmlns:xlink="http://www.w3.org/1999/xlink" xlink:title="Disk Width of 3rd Finger" id="ABBRID0ECIBG" xlink:type="simple">3FD</abbrev>
                </td><td rowspan="1" colspan="1">3.15±0.07(3.1–3.2; 2)</td><td rowspan="1" colspan="1">1.66±0.26(1.2–2; 7)</td></tr><tr><td rowspan="1" colspan="1">
                  <abbrev xmlns:xlink="http://www.w3.org/1999/xlink" xlink:title="Width of 3rd Toe" id="ABBRID0ERIBG" xlink:type="simple">3TW</abbrev>
                </td><td rowspan="1" colspan="1">1.25±0.07(1.2–1.3; 2)</td><td rowspan="1" colspan="1">0.59±0.28(0.19–0.94; 7)</td></tr><tr><td rowspan="1" colspan="1">
                  <abbrev xmlns:xlink="http://www.w3.org/1999/xlink" xlink:title="Disk Width of 3rd Toe" id="ABBRID0EAJBG" xlink:type="simple">3TD</abbrev>
                </td><td rowspan="1" colspan="1">2.35±0.07(2.3–2.4; 2)</td><td rowspan="1" colspan="1">1.24±0.35(0.66–1.7; 7)</td></tr><tr><td rowspan="1" colspan="1">
                  <abbrev xmlns:xlink="http://www.w3.org/1999/xlink" xlink:title="Width of 4th Toe" id="ABBRID0EPJBG" xlink:type="simple">4TW</abbrev>
                </td><td rowspan="1" colspan="1">1.4±0(1.4–1.4; 2)</td><td rowspan="1" colspan="1">0.62±0.16(0.39–0.83; 7)</td></tr><tr><td rowspan="1" colspan="1">
                  <abbrev xmlns:xlink="http://www.w3.org/1999/xlink" xlink:title="Disk Width of 4th Toe" id="ABBRID0E5JBG" xlink:type="simple">4TD</abbrev>
                </td><td rowspan="1" colspan="1">2.5±0.14(2.4–2.6; 2)</td><td rowspan="1" colspan="1">1.39±0.11(1.3–1.6; 7)</td></tr><tr><td rowspan="1" colspan="1">
                  <abbrev xmlns:xlink="http://www.w3.org/1999/xlink" xlink:title="Body Width" id="ABBRID0ENKBG" xlink:type="simple">BW</abbrev>
                </td><td rowspan="1" colspan="1">16.75±1.34(15.8–17.7; 2)</td><td rowspan="1" colspan="1">8.46±1.2(7.14–10.8; 7)</td></tr><tr><td rowspan="1" colspan="1">
                  <abbrev xmlns:xlink="http://www.w3.org/1999/xlink" xlink:title="Axilla-Groin Distance" id="ABBRID0E3KBG" xlink:type="simple">AGD</abbrev>
                </td><td rowspan="1" colspan="1">21.4±0.85(20.8–22; 2)</td><td rowspan="1" colspan="1">12.85±1.73(10.5–14.8; 5)</td></tr></tbody></table></table-wrap></tp:treatment-sec><ref-list><ref id="B65"><mixed-citation xmlns:xlink="http://www.w3.org/1999/xlink" xlink:type="simple"><person-group><name name-style="western"><surname>Reyes-Puig</surname><given-names>C</given-names></name><name name-style="western"><surname>Yánez-Muñoz</surname><given-names>MH</given-names></name><name name-style="western"><surname>Ortega</surname><given-names>JA</given-names></name><name name-style="western"><surname>Ron</surname><given-names>SR</given-names></name></person-group> (<year>2020</year>) Relaciones filogenéticas del subgénero <italic><tp:taxon-name><tp:taxon-name-part taxon-name-part-type="genus">Hypodictyon</tp:taxon-name-part></tp:taxon-name></italic> (<tp:taxon-name><tp:taxon-name-part taxon-name-part-type="order">Anura</tp:taxon-name-part></tp:taxon-name>: <tp:taxon-name><tp:taxon-name-part taxon-name-part-type="family">Strabomantidae</tp:taxon-name-part></tp:taxon-name>: <italic><tp:taxon-name><tp:taxon-name-part taxon-name-part-type="genus">Pristimantis</tp:taxon-name-part></tp:taxon-name></italic>) con la descripción de tres especies nuevas de la región del Chocó. Revista Mexicana de Biodiversidad 91: e913013. <ext-link xlink:type="simple" ext-link-type="doi" xlink:href="10.22201/ib.20078706e.2020.91.3013">https://doi.org/10.22201/ib.20078706e.2020.91.3013</ext-link></mixed-citation></ref><ref id="B42"><mixed-citation xmlns:xlink="http://www.w3.org/1999/xlink" xlink:type="simple"><person-group><name name-style="western"><surname>Lynch</surname><given-names>JD</given-names></name></person-group> (<year>1992</year>) <article-title>Distribution and variation in a Colombian frog, <italic><tp:taxon-name><tp:taxon-name-part taxon-name-part-type="genus">Eleutherodactylus</tp:taxon-name-part><tp:taxon-name-part taxon-name-part-type="species">erythropleura</tp:taxon-name-part></tp:taxon-name></italic> (<tp:taxon-name><tp:taxon-name-part taxon-name-part-type="class">Amphibia</tp:taxon-name-part></tp:taxon-name>: <tp:taxon-name><tp:taxon-name-part taxon-name-part-type="family">Leptodactylidae</tp:taxon-name-part></tp:taxon-name>).</article-title><source>Studies on Neotropical Fauna and Environment</source><volume>27</volume>(<issue>4</issue>): <fpage>211</fpage>–<lpage>226</lpage>.</mixed-citation></ref><ref id="B4"><mixed-citation xmlns:xlink="http://www.w3.org/1999/xlink" xlink:type="simple"><person-group><name name-style="western"><surname>Atehortua-Vallejo</surname><given-names>MA</given-names></name><name name-style="western"><surname>Montoya-Marín</surname><given-names>M</given-names></name><name name-style="western"><surname>López-Molina</surname><given-names>KJ</given-names></name><name name-style="western"><surname>Duarte-Marín</surname><given-names>S</given-names></name></person-group> (<year>2020</year>) <article-title><italic><tp:taxon-name><tp:taxon-name-part taxon-name-part-type="genus">Pristimantis</tp:taxon-name-part><tp:taxon-name-part taxon-name-part-type="species">erythropleura</tp:taxon-name-part></tp:taxon-name></italic> (Boulenger, 1896).</article-title><source>Catálogo de anfibios y reptiles de Colombia</source><volume>6</volume>(<issue>1</issue>): <fpage>43</fpage>–<lpage>50</lpage></mixed-citation></ref><ref id="B46"><mixed-citation xmlns:xlink="http://www.w3.org/1999/xlink" xlink:type="simple"><person-group><name name-style="western"><surname>Lynch</surname><given-names>JD</given-names></name><name name-style="western"><surname>Rueda-Almonacid</surname><given-names>JV</given-names></name></person-group> (<year>1999</year>) <article-title>New species of frogs from low and moderate elevations from the Caldas transect of the eastern flank of the Cordillera Central.</article-title><source>Revista de la Academia Colombiana de Ciencias Exactas, Físicas y Naturales</source><volume>23</volume>(<issue>87</issue>): <fpage>307</fpage>–<lpage>314</lpage>. <ext-link xlink:type="simple" ext-link-type="uri" xlink:href="https://raccefyn.co/index.php/raccefyn/issue/view/132/244">https://raccefyn.co/index.php/raccefyn/issue/view/132/244</ext-link></mixed-citation></ref><ref id="B66"><mixed-citation xmlns:xlink="http://www.w3.org/1999/xlink" xlink:type="simple"><person-group><name name-style="western"><surname>Restrepo</surname><given-names>A</given-names></name><name name-style="western"><surname>Velasco</surname><given-names>JA</given-names></name><name name-style="western"><surname>Daza</surname><given-names>JM</given-names></name></person-group> (<year>2017</year>) <article-title>Extinction risk or lack of sampling in an endangered species: Genetic structure and environmental suitability of the neotropical frog <italic><tp:taxon-name><tp:taxon-name-part taxon-name-part-type="genus">Pristimantis</tp:taxon-name-part><tp:taxon-name-part taxon-name-part-type="species">penelopus</tp:taxon-name-part></tp:taxon-name></italic> (<tp:taxon-name><tp:taxon-name-part taxon-name-part-type="order">Anura</tp:taxon-name-part></tp:taxon-name>: <tp:taxon-name><tp:taxon-name-part taxon-name-part-type="family">Craugastoridae</tp:taxon-name-part></tp:taxon-name>).</article-title><source>Papeis Avulsos of Zoology</source><volume>57</volume>: <fpage>1</fpage>–<lpage>15</lpage>. <ext-link xlink:type="simple" ext-link-type="doi" xlink:href="10.11606/0031-1049.2017.57.01">https://doi.org/10.11606/0031-1049.2017.57.01</ext-link></mixed-citation></ref><ref id="B43"><mixed-citation xmlns:xlink="http://www.w3.org/1999/xlink" xlink:type="simple"><person-group><name name-style="western"><surname>Lynch</surname><given-names>JD</given-names></name></person-group> (<year>1998</year>) <article-title>New species of <italic><tp:taxon-name><tp:taxon-name-part taxon-name-part-type="genus">Eleutherodactylus</tp:taxon-name-part></tp:taxon-name></italic> from the Cordillera Occidental of western Colombia with a synopsis of the distributions of species in western Colombia.</article-title><source>Revista de la Academia Colombiana de Ciencias Exactas, Físicas y Naturales</source><volume>22</volume>(<issue>82</issue>): <fpage>117</fpage>–<lpage>148</lpage>. <ext-link xlink:type="simple" ext-link-type="uri" xlink:href="https://raccefyn.co/index.php/raccefyn/issue/view/126/239">https://raccefyn.co/index.php/raccefyn/issue/view/126/239</ext-link></mixed-citation></ref><ref id="B57"><mixed-citation xmlns:xlink="http://www.w3.org/1999/xlink" xlink:type="simple"><person-group><name name-style="western"><surname>Padial</surname><given-names>JM</given-names></name><name name-style="western"><surname>Grant</surname><given-names>T</given-names></name><name name-style="western"><surname>Frost</surname><given-names>DR</given-names></name></person-group> (<year>2014</year>) <article-title>Molecular systematics of terraranas (<tp:taxon-name><tp:taxon-name-part taxon-name-part-type="order">Anura</tp:taxon-name-part></tp:taxon-name>: <tp:taxon-name><tp:taxon-name-part taxon-name-part-type="superfamily">Brachycephaloidea</tp:taxon-name-part></tp:taxon-name>) with an assessment of the effects of alignment and optimality criteria.</article-title><source>Zootaxa</source><volume>3825</volume>: <fpage>1</fpage>–<lpage>132</lpage>. <ext-link xlink:type="simple" ext-link-type="doi" xlink:href="10.11646/zootaxa.3825.1.1">https://doi.org/10.11646/zootaxa.3825.1.1</ext-link></mixed-citation></ref><ref id="B39"><mixed-citation xmlns:xlink="http://www.w3.org/1999/xlink" xlink:type="simple"><person-group><name name-style="western"><surname>Köhler</surname><given-names>G</given-names></name></person-group> (<year>2012</year>) <source>Color catalogue for field biologist.</source><publisher-name>Herpeton Verlag Elke Köhler</publisher-name>, <publisher-loc>Offenbach</publisher-loc>, <size units="page">49 pp</size>.</mixed-citation></ref><ref id="B17"><mixed-citation xmlns:xlink="http://www.w3.org/1999/xlink" xlink:type="simple"><person-group><name name-style="western"><surname>Flores</surname><given-names>RM</given-names></name><name name-style="western"><surname>Taylor</surname><given-names>C</given-names></name><name name-style="western"><surname>McPherson</surname><given-names>G</given-names></name><name name-style="western"><surname>Ibáñez</surname><given-names>A</given-names></name></person-group> (<year>2018</year>) <article-title>A new epiphytic species of <italic><tp:taxon-name><tp:taxon-name-part taxon-name-part-type="genus">Notopleura</tp:taxon-name-part></tp:taxon-name></italic> (<tp:taxon-name><tp:taxon-name-part taxon-name-part-type="family">Rubiaceae</tp:taxon-name-part></tp:taxon-name>) from Chucantí Nature Reserve, eastern Panama.</article-title><source>Webbia</source><volume>73</volume>(<issue>2</issue>): <fpage>195</fpage>–<lpage>201</lpage>. <ext-link xlink:type="simple" ext-link-type="doi" xlink:href="10.1080/00837792.2018.1504264">https://doi.org/10.1080/00837792.2018.1504264</ext-link></mixed-citation></ref><ref id="B45"><mixed-citation xmlns:xlink="http://www.w3.org/1999/xlink" xlink:type="simple"><person-group><name name-style="western"><surname>Lynch</surname><given-names>JD</given-names></name><name name-style="western"><surname>Duellman</surname><given-names>WE</given-names></name></person-group> (<year>1997</year>) <source>Frogs of the genus <italic><tp:taxon-name><tp:taxon-name-part taxon-name-part-type="genus">Eleutherodactylus</tp:taxon-name-part></tp:taxon-name></italic> (<tp:taxon-name><tp:taxon-name-part taxon-name-part-type="family">Leptodactylidae</tp:taxon-name-part></tp:taxon-name>) in western Ecuador: systematic, ecology, and biogeography.</source><publisher-name>Natural History Museum</publisher-name>, <publisher-loc>University of Kansas</publisher-loc>, <size units="page">252 pp</size>. <ext-link xlink:type="simple" ext-link-type="doi" xlink:href="10.5962/bhl.title.7951">https://doi.org/10.5962/bhl.title.7951</ext-link></mixed-citation></ref><ref id="B25"><mixed-citation xmlns:xlink="http://www.w3.org/1999/xlink" xlink:type="simple"><person-group><name name-style="western"><surname>Garcia</surname><given-names>RJC</given-names></name><name name-style="western"><surname>Posso-Gómez</surname><given-names>CE</given-names></name><name name-style="western"><surname>Cárdenas-Henao</surname><given-names>H</given-names></name></person-group> (<year>2015</year>) <article-title>Diet of direct-developing frogs (<tp:taxon-name><tp:taxon-name-part taxon-name-part-type="order">Anura</tp:taxon-name-part></tp:taxon-name>: <tp:taxon-name><tp:taxon-name-part taxon-name-part-type="family">Craugastoridae</tp:taxon-name-part></tp:taxon-name>: <italic><tp:taxon-name><tp:taxon-name-part taxon-name-part-type="genus">Pristimantis</tp:taxon-name-part></tp:taxon-name></italic>) from the Andes western Colombia.</article-title><source>Acta Biológica Colombiana</source><volume>20</volume>(<issue>1</issue>): <fpage>79</fpage>–<lpage>87</lpage>. <ext-link xlink:type="simple" ext-link-type="doi" xlink:href="10.15446/abc.v20n1.41153">https://doi.org/10.15446/abc.v20n1.41153</ext-link></mixed-citation></ref><ref id="B10"><mixed-citation xmlns:xlink="http://www.w3.org/1999/xlink" xlink:type="simple"><person-group><name name-style="western"><surname>Batista</surname><given-names>A</given-names></name><name name-style="western"><surname>Mebert</surname><given-names>K</given-names></name><name name-style="western"><surname>Miranda</surname><given-names>M</given-names></name><name name-style="western"><surname>Garcés</surname><given-names>O</given-names></name><name name-style="western"><surname>Fuentes</surname><given-names>R</given-names></name><name name-style="western"><surname>Ponce</surname><given-names>M</given-names></name></person-group> (<year>2020</year>) <article-title>Endemism on a threatened sky island; new and rare species of herpetofauna from Mount Chucantí, eastern Panama.</article-title><source>Amphibian &amp; Reptile Conservation</source><volume>14</volume>: <fpage>27</fpage>–<lpage>46</lpage>.</mixed-citation></ref><ref id="B64"><mixed-citation xmlns:xlink="http://www.w3.org/1999/xlink" xlink:type="simple"><person-group><name name-style="western"><surname>Rebollar</surname><given-names>EA</given-names></name><name name-style="western"><surname>Hughey</surname><given-names>MC</given-names></name><name name-style="western"><surname>Harris</surname><given-names>RN</given-names></name><name name-style="western"><surname>Domangue</surname><given-names>RJ</given-names></name><name name-style="western"><surname>Medina</surname><given-names>D</given-names></name><name name-style="western"><surname>Ibáñez</surname><given-names>R</given-names></name><name name-style="western"><surname>Belden</surname><given-names>LK</given-names></name></person-group> (<year>2014</year>) The lethal fungus <italic><tp:taxon-name><tp:taxon-name-part taxon-name-part-type="genus">Batrachochytrium</tp:taxon-name-part><tp:taxon-name-part taxon-name-part-type="species">dendrobatidis</tp:taxon-name-part></tp:taxon-name></italic> is present in lowland tropical forests of Far Eastern Panamá. PLoS ONE 9: e95484. <ext-link xlink:type="simple" ext-link-type="doi" xlink:href="10.1371/journal.pone.0095484">https://doi.org/10.1371/journal.pone.0095484</ext-link></mixed-citation></ref><ref id="B76"><mixed-citation xmlns:xlink="http://www.w3.org/1999/xlink" xlink:type="simple"><person-group><name name-style="western"><surname>Voyles</surname><given-names>J</given-names></name><name name-style="western"><surname>Woodhams</surname><given-names>DC</given-names></name><name name-style="western"><surname>Saenz</surname><given-names>V</given-names></name><name name-style="western"><surname>Byrne</surname><given-names>AQ</given-names></name><name name-style="western"><surname>Perez</surname><given-names>R</given-names></name><name name-style="western"><surname>Rios‐Sotelo</surname><given-names>G</given-names></name><name name-style="western"><surname>Ryan</surname><given-names>MJ</given-names></name><name name-style="western"><surname>Bletz</surname><given-names>MC</given-names></name><name name-style="western"><surname>Sobell</surname><given-names>FA</given-names></name><name name-style="western"><surname>McLetchie</surname><given-names>S</given-names></name><name name-style="western"><surname>Reinert</surname><given-names>L</given-names></name></person-group> (<year>2018</year>) <article-title>Shifts in disease dynamics in a tropical amphibian assemblage are not due to pathogen attenuation.</article-title><source>Science</source><volume>359</volume>(<issue>6383</issue>): <fpage>1517</fpage>–<lpage>1519</lpage>. <ext-link xlink:type="simple" ext-link-type="doi" xlink:href="10.1126/science.aao4806">https://doi.org/10.1126/science.aao4806</ext-link></mixed-citation></ref><ref id="B33"><mixed-citation xmlns:xlink="http://www.w3.org/1999/xlink" xlink:type="simple"><institution xlink:type="simple">IUCN SSC Amphibian Specialist Group</institution> (<year>2018</year>) <italic><tp:taxon-name><tp:taxon-name-part taxon-name-part-type="genus">Pristimantis</tp:taxon-name-part><tp:taxon-name-part taxon-name-part-type="species">erythropleura</tp:taxon-name-part></tp:taxon-name></italic>. The IUCN Red List of Threatened Species 2018: eT56587A85864349. <ext-link xlink:type="simple" ext-link-type="doi" xlink:href="10.2305/IUCN.UK.2019-2.RLTS.T57043A85881130.en">https://doi.org/10.2305/IUCN.UK.2019-2.RLTS.T57043A85881130.en</ext-link></mixed-citation></ref><ref id="B36"><mixed-citation xmlns:xlink="http://www.w3.org/1999/xlink" xlink:type="simple"><person-group><name name-style="western"><surname>Johnson</surname><given-names>JD</given-names></name><name name-style="western"><surname>Mata-Silva</surname><given-names>V</given-names></name><name name-style="western"><surname>Wilson</surname><given-names>LD</given-names></name></person-group> (<year>2015</year>) <article-title>A conservation reassessment of the Central American herpetofauna based on the EVS measure.</article-title><source>Amphibian &amp; Reptile Conservation</source><volume>9</volume>(<issue>2</issue>): <fpage>1</fpage>–<lpage>94</lpage>. [e100]</mixed-citation></ref></ref-list></tp:taxon-treatment>
